# Supplementary material for: Healthcare providers’ knowledge, attitudes, and perceptions from using targeted sequencing to diagnose and manage drug-resistant tuberculosis (DR-TB) in Eswatini
Source: PLOS Glob Public Health. 2025 Jun 12;5(6):e0004718. doi: 10.1371/journal.pgph.0004718 (PMC12161584; doi:10.1371/journal.pgph.0004718)
Supplement: S1 Data — (XLSX) [file pgph.0004718.s004.xlsx]

## Sheet: Metadata
Term	Definition
TB	Tuberculosis
DRTB	Drug-resisant TB, including RR-TB, MDR-TB, XDR-TB
VCT	HIV voluntary counselling and testing
Involvement in research	Currently conducting research, or conducted in the recent past
Programmatic experience	Involved in designing, leading, and or managing HIV or TB healthcare programs in Eswatini, or another country
GP	General practitioner
KAP	Knowledge, attitudes, perceptions
Knowledge	Defined as facts, information, and skills acquired by a person through experience or education; the theoretical or practical understanding of a subject. Include knowledge aquired through experience and training
Perception	Defined as placing a judgement on an experience, a way of regarding, understanding, or interpreting something; a mental impression.
Attitude	Defined as quotes illustrative of how perception shapes behavior
Generally mental schemas flow from knowledge to perception to attitude

## Sheet: Codebook
Category	KAP	Major Theme	Minor theme
DR-TB diagnosis	Knowledge of DRTB diagnosis
		Knowledge of DR-TB diagnostic algorithm
		Knowledge of GeneXpert
		Knowledge of I491F mutation
		Knowledge from experience
	Perceptions of DRTB diagnosis
		Suggested improvements to DR-TB diagnosis
		Perceived important factors in DR-TB diagnosis
		Perceived operational challenges facing DR-TB diagnosis
		Perceived technical challenges facing DR-TB diagnosis
		Perceived challenges facing DR-TB diagnosis in children
		Perceived challenges facing communication with patients
		Stigma as a perceived challenge facing DR-TB diagnosis
	Attitudes towards DRTB diagnosis
		Reliance on Clinical Judgment
		Preparation for Worst-Case Scenarios
		Emphasis on Accuracy and Completeness of Testing
		Concerns About Turnaround Time
		Adaptation to Resource Constraints
		Importance of Patient Education and Engagement
		Frustration with Treatment Response
		Continual Learning and Improvement
tNGS DR-TB diagnosis
	Knowledge of tNGS for DRTB diagnosis
		Clinical knowledge
		Technical knowledge
		Knowledge from training
		Knowledge from experience
		Knowledge of the pilot program
		Perception of others' knowledge
	Perceptions of tNGS for DRTB diagnosis
		Perceived effects of sequencing on workload
			Increased workload
			Consistent workload
			Decreased workload
		Perceived benefits of sequencing
			Improved care for DRTB patients
			Improved resistance predictions
			Improved turnaround time compared to pDST
		Perceptions of results
			Minimal discrepancies in results
			Easy interpretation of results
			Confidence in results
			Skeptical of results
		Perception of communication about results
			Valuable communication with CAC
			Clear communication with patients
			Mixed communication with the Lab (some say clear, others unclear)
		Perceived operational challenges
			Delayed turnaround time
			Inconsistent delivery of results
			Multiple regimen changes lead to patient frustration and confusion
			Lack of resources
	Attitudes towards tNGS for DRTB diagnosis
		Attitudes about when sequencing should be used
		Attitude that more information should be disseminated
		Attitude that sequencing should be expanded
		Attitude that clinicians should defer to others with more expertise
tNGS DR-TB diagnosis on stool
	Knowledge of tNGS for DRTB diagnosis on stool
		Knowledge of stool as a specimen for TB Diagnosis
		Knowledge of stool as a specimen for pediatric TB Diagnosis
		Knowledge of stool sequencing
		Experience with stool as a specimen
		Lack of experience with stool as a specimen
		Information disseminated about using stool as a specimen
		Lack of information disseminated about using stool as a specimen
	Perceptions of tNGS for DRTB diagnosis on stool
		Implementation Challenges
		Potential Impact on pediatric TB diagnosis
		Potential impact on adult TB diagnosis
		Potential impact on DR-TB diagnosis
		Potential perception of stool by clients
		Potential perception of stool by providers
		Operational considerations
		Technological Considerations
	Attitude toward DRTB diagnosis on stool
		Need for more information before using sequencing on stool

## Sheet: Coded_transcripts
Region	Role	Specialty	Geography	involved_in_research	programmatic_experience	Theme	Subtheme	content
Manzini	Doctor	TB specialist	Urban	Yes	No	Knowledge of DRTB diagnosis	Role	My role is the management of the DR-TB patients.
Manzini	Doctor	TB specialist	Urban	Yes	No	Knowledge of DRTB diagnosis	Knowledge of DRTB	there is not only DR-TB, there is also DS-TB, MDR TB and HIV coinfected patients, some of them are just TB patients, not HIV at the same time, some of them are already HIV patients and then they are DS or DR-TB
Manzini	Doctor	TB specialist	Urban	Yes	No	Knowledge of DRTB diagnosis	Knowledge of GeneXpert	In the management we have to diagnose the patient first by using GeneXpert. Some of them are diagnosed with GeneXpert, where MTB can be detected as low, medium, or high. And then the RIF-resistance is also detected. Sometimes the GeneXpert can detect the RIF-resistant pattern. But sometimes GeneXpert misses the Rifampicin-resistance pattern according to the mutation, I think F149, something like …
Manzini	Doctor	TB specialist	Urban	Yes	No	Knowledge of DRTB diagnosis	Communication with patients	When we diagnose, then we call the patient, the patient comes to my office for a bit of counseling. I explain a bit about what TB is. Then after that, we do tests required, then we prepare the patient for everything. We explain the treatment, the duration of the treatment, the kind of drugs the patient will be taking every day. Then we explain the adverse drug reactions comes with the medication,…
Manzini	Doctor	TB specialist	Urban	Yes	No	Knowledge of DRTB diagnosis	Knowledge of I491F mutation	But sometimes GeneXpert misses the Rifampicin-resistance pattern according to the mutation, I think F149, something like that? – the lab can explain to you very well about that.
Manzini	Doctor	TB specialist	Urban	Yes	No	Knowledge of DRTB diagnosis	Involvement in research	Now I think Baylor is doing another study. I don't know if it's a pilot, but my site is among the sites chosen for that. I think you have heard about post TB lung disease. So, we are also doing it. I think the project with Baylor is starting this year, January, or February? Yeah, I think that's part of the post TB treatment follow up.
Manzini	Doctor	TB specialist	Urban	Yes	No	Perceptions of DRTB diagnosis	Current diagnostic algorithm works well	Currently it works well.
Manzini	Doctor	TB specialist	Urban	Yes	No	Perceptions of sequencing	Challenges facing sequencing	I think last year, we had a small challenge. We had some challenges with sequencing, I think the NTRL people, they can maybe explain better than me
Manzini	Doctor	TB specialist	Urban	Yes	No	Perceptions of sequencing	Perceived benefits of sequencing	I think it came back the same last year, I think December, we were getting some results for sequencing for a patient. So it's working well.
Manzini	Doctor	TB specialist	Urban	Yes	No	Knowledge of DRTB diagnosis	Knowledge of GeneXpert	In terms of GeneXpert, it can miss as I told you the Rifampicin resistance, but we can miss it also, sometimes with the LPA, we can miss it also, sometimes with our Drug susceptibility testing,
Manzini	Doctor	TB specialist	Urban	Yes	No	Perceptions of sequencing	Improved resistance prediction	Sequencing is also very good, since it identifies accurately DRTB patient better than DS testing, and culture so its helping us a lot when the culture and DST are not available, and then its more appropriate for us and accurate, to choose the right regimen, because the sequencing gives you the susceptibility and the resistance, not only for Rifampicin and INH, but it gives you also for other drug…
Manzini	Doctor	TB specialist	Urban	Yes	No	Knowledge of sequencing	Clinical knowledge	It identifies accurately DRTB patient better than DS testing, and culture so its helping us a lot when the culture and DST are not available, and then its more appropriate for us and accurate, to choose the right regimen, because the sequencing gives you the susceptibility and the resistance, not only for Rifampicin and INH, but it gives you also for other drugs, and then including the new drugs.
Manzini	Doctor	TB specialist	Urban	Yes	No	Knowledge of sequencing	Clinical knowledge	Well, so I can just give you the clinical part. That's the only thing that I can explain about the sequence thing
Manzini	Doctor	TB specialist	Urban	Yes	No	Perceptions of sequencing	Easy interpretation of results	And then another thing I want to tell you is that the interpretation of the results, is easy, not only for me as a medical doctor, as a DR-TB officer, but also for the nurses.
Manzini	Doctor	TB specialist	Urban	Yes	No	Knowledge of sequencing	Lack of technical knowledge	I think about sequencing, the way it works, the mutations, what they do it in the lab, I think the NTRL people can explain to you better than me. So, me, I'm talking about the clinical parts.
Manzini	Doctor	TB specialist	Urban	Yes	No	Knowledge of DRTB diagnosis	Clinical responsibilities	I will tell you what I think, as a doctor, according to my clinical judgment. So, first of all, we are talking about the children and the adults, all TB patients. So first, we have to consider… Okay, I consider, in detail, TB symptoms first. And then the kind of TB exposure the patient had. Then, the clinical examination. And then, I associate [these factors] with chest X rays. Then I consider th…
Manzini	Doctor	TB specialist	Urban	Yes	No	Knowledge of DRTB diagnosis	Patient demographics	So, first of all, we are talking about the children and the adults, all TB patients.
Manzini	Doctor	TB specialist	Urban	Yes	No	Attitude toward DRTB diagnosis	Interpreting discrepant results	So if, as you said, there’s conflict, like sometimes one [test] is positive, and another is negative, we will consider the clinical [factors], as I told you, we consider the patient exposure, the kind of exposure, the time of exposure, the clinical examination, chest X ray, and then we associate with other tests. Then I take my decision, and I think most of the time, I take the worst scenario. So…
Manzini	Doctor	TB specialist	Urban	Yes	No	Knowledge of DRTB diagnosis	Patient demographics	I do also, let's say like for patients who are or the ex-miners, those who are working in the mining sector. So, what I do, I always do the chest CT scan for them. That's what I do for them, so that I'm very sure I can rule out other diseases—is it cancer? Is it another disease?
Manzini	Doctor	TB specialist	Urban	Yes	No	Perceptions of sequencing	Improved care for DRTB patients	I think [sequencing] makes things easier for us for the choice of regimen… I think it was good, and also still improving, to meet the needs, especially [for] the choice of regimen.
Manzini	Doctor	TB specialist	Urban	Yes	No	Perceptions of sequencing	Confidence in results	We are very confident with the results. We know the resistance pattern; we know the susceptibility pattern, so we can give the patient the right regimen.
Manzini	Doctor	TB specialist	Urban	Yes	No	Perceptions of sequencing	Ease of communication among clinicians	And it’s also easy for discussion when we're discussing our cases as a team. So it makes things easier for us
Manzini	Doctor	TB specialist	Urban	Yes	No	Perceptions of sequencing	Confidence in results	So at least, we are very confident with the results. We know the resistance pattern; we know the susceptibility pattern, so we can give the patient the right regimen...It makes things easier for us to be confident as health workers to make choices and interpret the results for the patient.
Manzini	Doctor	TB specialist	Urban	Yes	No	Perceptions of sequencing	Improved care for DRTB patients	I think [sequencing] makes things easier for us. First, for the choice of regimen.
Manzini	Doctor	TB specialist	Urban	Yes	No	Perceptions of sequencing	Results interpretation	We know the resistance pattern; we know the susceptibility pattern, so we can give the patient the right regimen.
Manzini	Doctor	TB specialist	Urban	Yes	No	Perceptions of sequencing	Communication with clinicians	it’s also easy for discussion when we're discussing our cases as a team.
Manzini	Doctor	TB specialist	Urban	Yes	No	Knowledge of DRTB diagnosis	Knowledge of GeneXpert	Like I told you, we can miss the resistance pattern for Rifampicin with the GeneXpert. Sometimes the LPA also misses [resistance], but sometimes the DST gives you [a result of resistance], but not for all the drugs.
Manzini	Doctor	TB specialist	Urban	Yes	No	Knowledge of sequencing	Clinical knowledge	At least the sequencing gives you the resistance pattern for the first line, second line, and the new drugs.
Manzini	Doctor	TB specialist	Urban	Yes	No	Attitude toward sequencing	When to use sequencing	Let's say for example, the patient comes today, we collect sputum. The result comes like MTB detected low, medium, or high and RIF-resistant detected, but most of the time we start our patient with a GeneXpert result. When [the result is] MTB detected, and there is RIF-resistance also detected, we start the patient on the treatment. That is when we collect another sputum sample. We send it to the…
Manzini	Doctor	TB specialist	Urban	Yes	No	Knowledge of DRTB diagnosis	Communication with patients	So the result comes when it comes. If there's any change on the regimen, we explain to the patient. But, before we actually start the treatment, we explain the full package to the patient. [We tell them]: “we are going to collect another sputum that's going to give us more explanation, so that we [can] see if this [drug treatment] regimen is going to be suitable for the kind of TB you have.” That…
Manzini	Doctor	TB specialist	Urban	Yes	No	Knowledge of DRTB diagnosis	Knowledge of GeneXpert	But most of the time they have the right regimen already from the beginning, when the RIF-resistant is detected with the GeneXpert.
Manzini	Doctor	TB specialist	Urban	Yes	No	Perceptions of sequencing	Priorities	We are prioritizing adaptation, accessibility, collaboration, and interpretation of the results.
Manzini	Doctor	TB specialist	Urban	Yes	No	Perceptions of sequencing	Easy interpretation of results	First of all, sequencing, it's an easy test for health workers to interpret.
Manzini	Doctor	TB specialist	Urban	Yes	No	Perceptions of sequencing	Improved turnaround time compared to pDST	I think I said it already, that sequencing can accurately identify DR-TB faster than MGIT or DST.
Manzini	Doctor	TB specialist	Urban	Yes	No	Perceptions of sequencing	Delayed turnaround time	I think, as I said already, it’s usually faster, but sometimes the machines break and that takes time. Maybe it’s only a problem in Swaziland, I don't know... Some challenges we've had is just a 10-day turnaround time for the sequencing. Sometimes results might come after two months, and the patient started the treatment and then you have to adjust some treatments.
Manzini	Doctor	TB specialist	Urban	Yes	No	Perceptions of sequencing	Inconsistent delivery of results	Last year we had a problem. The machines were not working. So we couldn’t get some results. Later on, the patient had already completed TB treatment, then the sequencing results came, and we found this patient was resistant to one or two drugs they were taking, so we had to start the patient on another regimen. You see. So we delayed the patient while the regimen given was not suitable for the pa…
Manzini	Doctor	TB specialist	Urban	Yes	No	Knowledge of stool sequencing	Lack of experience with stool as a specimen	We didn't start yet with stool samples. Now we're just using sputum.
Manzini	Doctor	TB specialist	Urban	Yes	No	Knowledge of stool sequencing	Knowledge of stool as a specimen for TB Diagnosis	I think stool is offering us another alternative method for diagnosis when sputum is difficult to obtain. When the patients are not able to produce sputum, and when we have some difficult to access extra pulmonary sites. So I think that's what I can say for using stool samples for diagnosing DR-TB.
Manzini	Doctor	TB specialist	Urban	Yes	No	Perceptions of stool sequencing	Potential Impact on TB diagnosis (pediatric, adult, DRTB, TB)	For us, we don't have any problem. We are happy to have the alternative method for diagnosing of TB, especially for children, you know, we miss a lot of TB in children, considering paucibacillary disease, because GeneXpert generally misses the diagnosis for them. We are so excited to have that, especially for our children.
Manzini	Doctor	TB specialist	Urban	Yes	No	Perceptions of stool sequencing	Potential Impact on TB diagnosis (pediatric, adult, DRTB, TB)	For children, and adults who are unable to produce sputum, especially for children, I think using stool is affecting us positively. I think positively because it's going to increase the TB detection in our children. And then it's going to reduce mortality, especially for those we miss with the severe form of TB in the children. I think in the future, it will bring better TB treatment outcome. Tha…
Hhohho	Nurse	TB specialist	Urban	Yes	No	Attitude toward sequencing	When to use sequencing	Okay, I was saying I don't get the data. We only, what can I say? We only recruit them to be part of sequencing, all the patients who come to the facility who are resistant to RIF or INH.
Hhohho	Nurse	TB specialist	Urban	Yes	No	Knowledge of sequencing	Lack of experience with sequencing	I think Dr. Alex is the right one [to speak with], who gets the data.
Hhohho	Nurse	TB specialist	Urban	Yes	No	Knowledge of DRTB diagnosis	Clinical responsibilities	I do almost everything from the vital signs, the physical examination, the collection of blood tests that are needed. And what else? Yeah. And to the initiating part, unless it needs a doctor.
Hhohho	Nurse	TB specialist	Urban	Yes	No	Knowledge of DRTB diagnosis	Involvement in research	I am part of GAPS [TB GAPS] Yeah, I used to do EDCTP and NIH Stool4TB. In TB GAPS currently I am recruiting and capturing data into RedCap, and the clinical care part.
Hhohho	Nurse	TB specialist	Urban	Yes	No	Knowledge of DRTB diagnosis	Patient demographics	Maia Madison 2:32 How would you describe the demographics of your patients that you take care of? Maybe like age, gender, just general, broadly? General? Baylor_Rn 2:49 For the DR-TB ones? Maia Madison 2:51 Yes Baylor_Rn 3:01 Entirely adults and mostly, it's the males. Who are mostly on ART.
Hhohho	Nurse	TB specialist	Urban	Yes	No	Knowledge of DRTB diagnosis	DR-TB Caseload	It depends how we schedule them. Okay, let me make an example. Today, we saw three. Some other days we see like five, seven, it depends.
Hhohho	Nurse	TB specialist	Urban	Yes	No	Knowledge of DRTB diagnosis	Patient demographics	Mostly the DR-TB patient we have our referrals from Mbabane government hospital. They come here already with the results that they are resistant to either RIF or Isoniazid most of the time. Yeah, but we do have one who is poly-drug resistant. Most of them are from Mbabane government hospital. Yeah, we have a few that we diagnose from here, from TB lab from GeneXpert that it's RIF resistant. Most …
Hhohho	Nurse	TB specialist	Urban	Yes	No	Knowledge of sequencing	Knowledge from training	The data we got from workshops about the sequencing, I think sequencing is more effective, because… what word can I use… it picks the resistance really fast, because the GeneXpert only picks RIF resistance and not the others [drugs].
Hhohho	Nurse	TB specialist	Urban	Yes	No	Knowledge of sequencing	Knowledge from training	Okay, I think GeneXpert is effective. But, the data we got from workshops about the sequencing, I think sequencing is more effective, because… what word can I use… it picks the resistance really fast, because the GeneXpert only picks RIF resistance and not the others [drugs].
Hhohho	Nurse	TB specialist	Urban	Yes	No	Perceptions of sequencing	Improved resistance prediction	I think sequencing is more effective, because… what word can I use… it picks the resistance really fast, because the GeneXpert only picks RIF resistance and not the others [drugs]… I think it's, it's more effective is compared to GeneXpert because GeneXpert is just the RIF-resistance only, and its quicker to switch the client from to a new regimen
Hhohho	Nurse	TB specialist	Urban	Yes	No	Knowledge of DRTB diagnosis	Knowledge of GeneXpert	GeneXpert only picks RIF resistance and not the others [drugs].
Hhohho	Nurse	TB specialist	Urban	Yes	No	Knowledge of sequencing	Lack of technical knowledge	Well, I don't know. I don't know much. It picks all the… I don’t know… What’s the thing that it picks?...
Hhohho	Nurse	TB specialist	Urban	Yes	No	Knowledge of sequencing	Clinical knowledge	I just know it’s a tool and it’s helpful.
Hhohho	Nurse	TB specialist	Urban	Yes	No	Knowledge of sequencing	Lack of technical knowledge	Like I said before, for me, I couldn't say much. I think the Doctor is the right one to answer that. Because yeah, I think the data goes to him, so he knows what it means.
Hhohho	Nurse	TB specialist	Urban	Yes	No	Knowledge of sequencing	Amount of experience	I've been here for two years now.When I arrived, there was no sequencing. And then they introduced it when I was here.
Hhohho	Nurse	TB specialist	Urban	Yes	No	Perceptions of sequencing	Consistent workload	No, I think it's still the same, because we're still collecting the same samples. I think the same samples, they just use it for so many things now. No, it's not much.
Hhohho	Nurse	TB specialist	Urban	Yes	No	Perceptions of sequencing	Communication with patients	I try to break it into simpler terms that they can understand. I'll tell you that. Last time I explained about sequencing but I'll try to use simpler, a simpler term, Ne. So the results are back and they are showing that it stays resistance in this and that, but in simpler terms, though. I will say, okay, the results of back and then showing that there is a resistance in some of in some of the dr…
Hhohho	Nurse	TB specialist	Urban	Yes	No	Knowledge of sequencing	Lack of experience with sequencing	No. I don’t. I’ve never seen the sequencing results. Yeah, I've never seen them. But we do receive the LPA ones.
Hhohho	Nurse	TB specialist	Urban	Yes	No	Attitude toward sequencing	Attitude that clinicians should defer to others with more expertise	I consult with Dr. [xx] [when either LPA or Xpert don't agree with the culture result]
Hhohho	Nurse	TB specialist	Urban	Yes	No	Perceptions of sequencing	Improved turnaround time compared to pDST	Unlike, before, when we had to wait for almost eight weeks before we can change something. I think it's more effective.
Hhohho	Nurse	TB specialist	Urban	Yes	No	Perceptions of sequencing	Improved resistance prediction	I think everything is working well, because like I said, for sequencing results. I get everything from the doctors. So I think it's, it's more effective is compared to, to GeneXpert Because GeneXpert is just the RIF-resistance only, and its quicker to switch the client from to a new regimen.
Hhohho	Nurse	TB specialist	Urban	Yes	No	Knowledge of DRTB diagnosis	Knowledge of GeneXpert	GeneXpert is just the RIF-resistance only
Hhohho	Nurse	TB specialist	Peri-urban	No	No	Knowledge of DRTB diagnosis	Knowledge of DRTB diagnostic algorithm	We, I think we usually we take the sputum, when it comes back with the RIF-resistance—that’s the one we diagnose earlier, then we take another sample for the culture, that's when they do the sequencing. Recently they added that. Then we initiate the patient on the regimen. Then we do the baseline things—we take bloods, do ECG, the vital signs, obviously, the guiding report is one that one for the…
Hhohho	Nurse	TB specialist	Peri-urban	No	No	Knowledge of sequencing	Clinical knowledge	We, I think we usually we take the sputum, when it comes back with the RIF-resistance—that’s the one we diagnose earlier, then we take another sample for the culture, that's when they do the sequencing. Recently they added that. Then we initiate the patient on the regimen. Then we do the baseline things—we take bloods, do ECG, the vital signs, obviously, the guiding report is one that one for the…
Hhohho	Nurse	TB specialist	Peri-urban	No	No	Knowledge of DRTB diagnosis	Clinical responsibilities	For the regimen, usually the doctor helps with that, we do it with the doctor, but mostly we are doing the work, they are just writing that we give the medication, explain to the patient.
Hhohho	Nurse	TB specialist	Peri-urban	No	No	Knowledge of DRTB diagnosis	Communication with patients	We explain to the patient what the procedure is, how long the treatments are going to take. What the expectations are—like they need to bring sputum every month when they come for a review.
Hhohho	Nurse	TB specialist	Peri-urban	No	No	Knowledge of DRTB diagnosis	Involvement in research	I'm not involved in research, but we know the people who are researching. We help them wherever we can. We get involved in that way.
Hhohho	Nurse	TB specialist	Peri-urban	No	No	Knowledge of DRTB diagnosis	DR-TB Caseload	I think we have four patients.
Hhohho	Nurse	TB specialist	Peri-urban	No	No	Knowledge of DRTB diagnosis	Patient demographics	How old are they? I would have to get the books. But 20 something. We got a RIF-resistance recently. No children they're adults. All of them are [HIV] positive. Their closest hospital, I think is this one. The other one is in the prison. I don’t know if they are coming from far, but the other is in the prison, so we take care of most of them.
Hhohho	Nurse	TB specialist	Peri-urban	No	No	Knowledge of DRTB diagnosis	Knowledge of DRTB program	Some are diagnosed here, but the referals they do come. Because some of the clinics don’t have x ray, so they come this side for different doctors and everything. Yes, we have baby clinics. Even if we diagnose. Even if we have a clinic that is closer, we will take them here and treat them this side.
Hhohho	Nurse	TB specialist	Peri-urban	No	No	Knowledge of sequencing	Lack of technical knowledge	I think sequencing, it's more like the—how do you say it, LPA?... let me check [trails off. Looks for forms on table] I think it's more like the drug sensitivity test. But it's more advanced, so it's checking the resistance for each drug, the DS and the DR drugs for each patient, if there are any resistant.
Hhohho	Nurse	TB specialist	Peri-urban	No	No	Perceptions of sequencing	Interpreting result discrepancies	Surprising, from the sequencing, we find more patients [with DR-TB] than from the DS test, because we do the DS-test but then sequencing comes back later. Even if with the DS-result you find that the patient had no resistance, with the sequencing some come out with resistance.
Hhohho	Nurse	TB specialist	Peri-urban	No	No	Perceptions of sequencing	Improved resistance prediction	I don't know if I say, the results are more positive. I'll say it works well.
Hhohho	Nurse	TB specialist	Peri-urban	No	No	Perceptions of sequencing	Experience with regimen changes	But, Yo, there was this one patient, he had most of the drugs were resistant. Yeah, I think its good [sequencing] but it’s a challenge, because we have to create the regimen for that patient. But sequencing compared to the DST, it picks up sensitivity. If youre resistant, it can pick it up. So, I think it’s what’s best, but it’s just more work.
Hhohho	Nurse	TB specialist	Peri-urban	No	No	Perceptions of sequencing	Increased workload	But, Yo, there was this one patient, he had most of the drugs were resistant. Yeah, I think its good [sequencing] but it’s a challenge, because we have to create the regimen for that patient. But sequencing compared to the DST, it picks up sensitivity. If youre resistant, it can pick it up. So, I think it’s what’s best, but it’s just more work... When you can find that the patient is resistant to…
Hhohho	Nurse	TB specialist	Peri-urban	No	No	Attitude toward sequencing	Interpreting result discrepancies	We usually use the sequencing. If you see a resistant in any test, you take that one, rather than ignoring it. If we see something positive, we take the positive, instead of the negative. It's better to treat it, than later see there is resistance. So we usually use the sequencing.
Hhohho	Nurse	TB specialist	Peri-urban	No	No	Perceptions of sequencing	Interpreting result discrepancies	Not much [result discrepency], I think it’s one patient. I think so. But the other ones, the result from DS and sequencing were the same.
Hhohho	Nurse	TB specialist	Peri-urban	No	No	Attitude toward sequencing	Interpreting result discrepancies	Not much, I think it’s one patient. I think so. But the other ones, the result from DS and sequencing were the same.
Hhohho	Nurse	TB specialist	Peri-urban	No	No	Knowledge of sequencing	Knowledge of pilot program	Let me think. I don’t think it’s more than a year. It’s close to a year, I won’t’ be sure, sure, but it’s close to a year, because the patient I told you about, I think he’s now been six months on treatment.
Hhohho	Nurse	TB specialist	Peri-urban	No	No	Knowledge of sequencing	Knowledge of pilot program	The guidelines? I’m not sure about the guidelines. I know that they gave us papers to fill in everything. But the guidelines, I have no idea.
Hhohho	Nurse	TB specialist	Peri-urban	No	No	Perceptions of sequencing	Increased workload	It is easy [to interpret the results], but it's hard to find the information sometimes, especially if the patient was not your patient, you have to find the basic data. So then you have to call the clinics where the patient was diagnosed and everything. So it's easy, but you have to work... The problem is we don't have many DR-patients because it will be one patient, and you do work, work, work, …
Hhohho	Nurse	TB specialist	Peri-urban	No	No	Perceptions of sequencing	Increased workload	They email us them. I think they say you have to fill it in. We had a hard copy, they want us to fill it in using the software now. So we have to fill it in [sigh].
Hhohho	Nurse	TB specialist	Peri-urban	No	No	Perceptions of sequencing	Ease of communication with the Lab	It’s not difficult to get. I think it's okay for now.
Hhohho	Nurse	TB specialist	Peri-urban	No	No	Knowledge of sequencing	Communication with CAC	They wanted it in a soft copy, not in a hardcopy. So they email you and then you have to enter it.
Hhohho	Nurse	TB specialist	Peri-urban	No	No	Attitude toward sequencing	When to use sequencing	I think if they find resistance, say its isoniazid, but the sequencing form will we and we have to fill it. But the DS if we find no resistance, then we don’t fill it out.
Hhohho	Nurse	TB specialist	Peri-urban	No	No	Perceptions of sequencing	Consistent workload	It's the same
Hhohho	Nurse	TB specialist	Peri-urban	No	No	Perceptions of sequencing	Ease of communication with patients	I have seen it. I've interpreted it to a patient. I think it's easy because you just tell them what you see. We say—we did this test, the results are big, we see this resistance in this drug. If we have to do something, maybe change some drugs, we tell them, we have to change this regimen that you are in because we see this resistance in this drug change. We have to explain now, how long this reg…
Hhohho	Nurse	TB specialist	Peri-urban	No	No	Perceptions of sequencing	Skepticism/unproven	I think they have to dig further. The results. There is a lot of resistance. That I’m not sure if its proven really. Because we have to create a regimen, then you ask yourself, where is the resistance coming from? It’s even in drugs that we don't think a patient should be resistant to. So we are not sure. But we trust them, but not that much. Like we are surprised. How can someone be resistant to…
Hhohho	Nurse	TB specialist	Peri-urban	No	No	Knowledge of DRTB diagnosis	Knowledge of DRTB program	No, we take them to Nhlangano because we have a patient that is almost resistant to all the drugs, so they have to create a regimen, he takes the drugs to Nhlangano and will be admitted for the whole course until he finishes the treatment. We aren’t surprised if they take them somewhere else.
Hhohho	Nurse	TB specialist	Peri-urban	No	No	Perceptions of sequencing	Consistent workload	Improved? I’m not sure. I don’t think. Because it's not that much work, but it is work.
Hhohho	Nurse	TB specialist	Peri-urban	No	No	Perceptions of sequencing	Increased workload	The problem is we don't have many DR-patients because it will be one patient, and you do work, work, work, and then it will be done when they find the regimen that is okay with the patient. So yeah, I don’t think it’s as much of a challenge as when the patient is resistant to all of the drugs.
Shiselweni	Doctor	TB specialist	Rural	No	No	Knowledge of DRTB diagnosis	Clinical responsibilities	My role in the management of DR-TB patients is to be sure they have proper management, so a proper treatment to have early diagnosis of DR-TB. Early diagnosis and also a proper regimen on management of DRTB.
Shiselweni	Doctor	TB specialist	Rural	No	No	Knowledge of DRTB diagnosis	Involvement in research	No, I'm not. We don't have time, unfortunately.
Shiselweni	Doctor	TB specialist	Rural	No	No	Knowledge of DRTB diagnosis	Patient demographics	for demographic patients, we have mostly a male, our patient mostly male, male patient. And the age is between 30 and 55.
Shiselweni	Doctor	TB specialist	Rural	No	No	Knowledge of DRTB diagnosis	DR-TB Caseload	For like for our clinic, DR-TB clinic, we have about six patients currently. So we see them every month. And among the six patients, there are three which were supposed to be discharged. We average, maybe one per month who is diagnosed, newly diagnosed average one, one per month, new diagnosis of DRTB.
Shiselweni	Doctor	TB specialist	Rural	No	No	Knowledge of DRTB diagnosis	Knowledge of GeneXpert	What we do, uh, basically is the GeneXpert, uh, which mostly, uh, uh, detects the rifampicin resistance, if, if, if it's there. But mostly our patients, they are not resistant to RIF. Um, it's the isoniazid mostly. So we do collect first, two samples. Uh, one sample we do collect for GeneXpert, which will come with rifampicin susceptibility or resistant to rifampicin. If GeneXpert is confirmed po…
Shiselweni	Doctor	TB specialist	Rural	No	No	Perceptions of DRTB diagnosis	Delayed turnaround time	Currently, when you collect a sample and you check GeneXpert, you have to wait for the result to come, which it doesn't take time. It takes two hours, but the problem is the culture. So there is that delay from taking the culture. You have to wait for results for culture, which take time. And also when you have to wait for the second sample, there is that delay of, sometimes the patient doesn't c…
Shiselweni	Doctor	TB specialist	Rural	No	No	Perceptions of sequencing	Lack of experience with sequencing	Um, so far, not yet [hasn't introduced sequencing]...But no, for now I've not had any experience using sequencing to diagnose DRTB.
Shiselweni	Doctor	TB specialist	Rural	No	No	Knowledge of sequencing	Knowledge from training	We did a workshop on [sequencing]
Shiselweni	Doctor	TB specialist	Rural	No	No	Perceptions of stool sequencing	Potential Impact on TB diagnosis (pediatric, adult, DRTB, TB)	From my knowledge, sequencing, it seems to be good because the diagnosis is based only on stool. So, we should, it's easy and it detects some. It's more sensitive in detection of drug resistance, the sensitivity and the time. So based on stool, I think that yeah, it's a good test. If it has already started.
Shiselweni	Doctor	TB specialist	Rural	No	No	Knowledge of stool sequencing	Lack of experience with stool as a specimen	Not yet so far because, uh, where I work, I'm working with adults. So, once we've been told that it will be started from kids less than 8 eight years old. So, in our clinic, we see mostly only adults and there is Baylor here. So whenever, if they've already started, mostly they start from Peds and then Peds, when they diagnose, they send to Baylor. So, they don't go via us. Yeah. So, I don't have…
Shiselweni	Doctor	TB specialist	Rural	No	No	Knowledge of stool sequencing	Information disseminated about using stool as a specimen	Once we've been told that it will be started from kids less than 8 eight years old.
Shiselweni	Doctor	TB specialist	Rural	No	No	Perceptions of sequencing	Need for sequencing (want to expand and transition from pilot to official)	Um, the challenges, uh, mostly the more problem would be from maybe the patient side. For us, the clinicians, we need the investigation.
Shiselweni	Doctor	TB specialist	Rural	No	No	Perceptions of sequencing	Improved turnaround time compared to pDST	It can give us a quick diagnosis and then to start early treatment.
Shiselweni	Doctor	TB specialist	Rural	No	No	Perceptions of stool sequencing	Potential Impact on TB diagnosis (pediatric, adult, DRTB, TB)	As I mentioned before, the current algorithm, it's a bit late. It's a bit, of a delay on managing the TB patient, but with this stool, it will be quicker...So because you get this stool, you can get it the same day you get the resistance and then you start the treatment.
Shiselweni	Doctor	TB specialist	Rural	No	No	Knowledge of stool sequencing	Knowledge of stool as a specimen for TB Diagnosis	So because you get this stool, you can get it the same day you get the resistance and then you start the treatment.
Shiselweni	Doctor	TB specialist	Rural	No	No	Perceptions of stool sequencing	Potential perception of stool by clients	But, the problem, it will be from patient side. Will they be able to accept the diagnosis based on stool examination? Uh, you diagnose, for example, pulmonary TB using stool, which will be a little bit difficult. And in the area where we are, the problem of belief, with Africans is a little bit, uh, tricky.
Shiselweni	Doctor	TB specialist	Rural	No	No	Knowledge of stool sequencing	Lack of experience with stool as a specimen	I don't have any experience for now for kids. No, not yet. I've not had any case.
Shiselweni	Doctor	TB specialist	Rural	No	No	Knowledge of stool sequencing	Lack of experience with stool as a specimen	No, for DRTB, no. Yeah, for DRTB, no. Maia Madison: So you're not using stool in the GeneXpert cartridges? Dr.Hlatsi: No, no, we don't.
Shiselweni	Doctor	TB specialist	Rural	No	No	Perceptions of stool sequencing	Potential Impact on TB diagnosis (pediatric, adult, DRTB, TB)	Maybe in the future it can be expanded. So in adult, if that will be possible, not only in kids, if sequencing can be done also in adult, that will be really big, it will help a lot. For clinicians and patients as well.
Shiselweni	Doctor	TB specialist	Rural	No	No	Attitude toward sequencing	Need for sequencing (want to expand and transition from pilot to official)	Maybe in the future it can be expanded. So in adult, if that will be possible, not only in kids, if sequencing can be done also in adult, that will be really big, it will help a lot. For clinicians and patients as well.
Hhohho	Nurse	TB specialist	Rural	No	No	Knowledge of DRTB diagnosis	Role	I am the leader of the TB department.
Hhohho	Nurse	TB specialist	Rural	No	No	Knowledge of DRTB diagnosis	Knowledge of DRTB diagnostic algorithm	we collect samples and then we send them to the lab for first for TB diagnosis. Then when we have our patients diagnosed with drug susceptible TB, then we collect another sample to check resistance. Yes, then from there we continue to check the type of resistance that we have and also the strains that are there.
Hhohho	Nurse	TB specialist	Rural	No	No	Knowledge of sequencing	Knowledge of pilot program	What I understand is that with sequencing, it's a further step which is more detailed in terms of diagnosing TB, which is more detailed compared to the GeneXpert, the line probe assay, and the culture and DST. It gives more details about the resistance.
Hhohho	Nurse	TB specialist	Rural	No	No	Perceptions of sequencing	Need for sequencing (want to expand and transition from pilot to official)	We have been involved in a study called the genotypic sequencing, which would sometimes detect some resistances which were not detected by the GeneXpert, the culture and the LPA.It started since 2021. Okay. So it was a study which was running for a year, but then due to the need for sequencing, we are continuing to use it even though the study has ended. And it is bearing good fruits… It has help…
Hhohho	Nurse	TB specialist	Rural	No	No	Knowledge of sequencing	Knowledge of pilot program	It started since 2021. Okay. So it was a study which was running for a year, but then due to the need for sequencing, we are continuing to use it even though the study has ended.
Hhohho	Nurse	TB specialist	Rural	No	No	Perceptions of DRTB diagnosis	Challenges facing DRTB Diagnosis	We have had some patients who were on drug susceptible TB for maybe something like four to five months without improving.
Hhohho	Nurse	TB specialist	Rural	No	No	Perceptions of sequencing	Improved resistance prediction	We have had some patients who were on drug susceptible TB for maybe something like four to five months without improving. So with the sequencing, we would then be able to see that the reason for not improving is there are some resistances which were not detected when the patient was starting treatment.
Hhohho	Nurse	TB specialist	Rural	No	No	Knowledge of sequencing	Clinical knowledge	with the sequencing, we would then be able to see that the reason for not improving is there are some resistances which were not detected when the patient was starting treatment
Hhohho	Nurse	TB specialist	Rural	No	No	Knowledge of sequencing	Lack of experience with sequencing	No. [I have not had experience interpreting sequencing results]
Hhohho	Nurse	TB specialist	Rural	No	No	Perceptions of sequencing	Easy interpretation of results	The way they are presented, it is easier to interpret because resistance is represented by an R, susceptible is represented by a green S. So it is easy to interpret the results.
Hhohho	Nurse	TB specialist	Rural	No	No	Perceptions of sequencing	Interpreting result discrepancies	Maybe you would initiate a patient on treatment, maybe you get some results. The line-probe assay would say maybe rifampicin and INH are susceptible. And then you go on to get the DST results. All the four drugs, rifampicin, INH, pyrazinamide, and ethambutol, you find all of them being susceptible. Then when you go to the genotypic sequencing, sometimes you'd find that all of those drugs are resi…
Hhohho	Nurse	TB specialist	Rural	No	No	Perceptions of sequencing	Consistent workload	During study we had to enter the data into a form. It was the only additional work that we had to do, which was not much.
Hhohho	Nurse	TB specialist	Rural	No	No	Perceptions of sequencing	Delayed turnaround time	Sometimes nothing much to change, but then it would be the turnaround time. And sometimes it would take longer. And also maybe the setup and where the sequencing is done, maybe that is the reason why it takes longer for the results to come back.
Hhohho	Nurse	TB specialist	Rural	No	No	Perceptions of sequencing	Ease of communication with the Lab	They have done a good job.
Hhohho	Nurse	TB specialist	Rural	No	No	Attitude toward sequencing	Desire for more information dissemination	So far, because it's a new thing with us. So far, I think that I can add that maybe one would have to get more information about it [sequencing] so that maybe we can try to improve if there's a need. So [we need more information about] how the processes take place during the sequencing.
Hhohho	Nurse	TB specialist	Rural	No	No	Attitude toward sequencing	Desire for more information dissemination	Maybe one would have to get more information about it [sequencing] so that maybe we can try to improve if there's a need. So [we need more information about] how the processes take place during the sequencing.
Hhohho	Nurse	TB specialist	Rural	No	No	Knowledge of sequencing	Knowledge of clinical implementation	It is done in the National Lab, but currently, we are in many facilities.
Hhohho	Nurse	TB specialist	Rural	No	No	Perceptions of sequencing	Suggested improvements	Maybe if it is possible, if it can be distributed to other facilities, [it will be] faster that way, rather than doing it in one area.
Hhohho	Nurse	TB specialist	Rural	No	No	Knowledge of DRTB diagnosis	Knowledge of GeneXpert	There's an optional GeneXpert, which is sort of like sequencing, that we haven’t used, but we are going to get a 10-color GeneXpert, which is going to be able to detect faster and more resistances on our drugs that we are using, and we haven't started using that one.
Hhohho	Nurse	TB specialist	Rural	No	No	Knowledge of stool sequencing	Lack of experience with stool as a specimen	I think it is still to be done
Hhohho	Nurse	TB specialist	Rural	No	No	Knowledge of stool sequencing	Information disseminated about using stool as a specimen	The manner in which we were told about stool, we were told that it is a bit difficult to use stool for sequencing or culturing the stool because of the many bacteria that are there in the stool. So it is difficult to isolate TB. So I'm not too sure if it would be possible or easy to sequencing on the stool, unless you are able to derive or separate the mucus of the stool without also having the b…
Hhohho	Nurse	TB specialist	Rural	No	No	Knowledge of stool sequencing	Lack of experience with stool as a specimen	We're supposed to be starting soon, taking the, because I think we are waiting for, or I would say an order from the Ministry of Health to get started.
Hhohho	Nurse	TB specialist	Rural	No	No	Perceptions of stool sequencing	Potential Impact on TB diagnosis (pediatric, adult, DRTB, TB)	We have been waiting for it and we are seeing the need to do it. Because we are having children who cannot produce sputum, and even when we do gastric aspiration, most of the time the results would come back negative, maybe because of the issues of paucibacillary TB. But then one would want to know if we can use the stool, maybe that one can give us better results. Yes. So now it's mostly on sput…
Manzini	Nurse	TB specialist	Urban	No	No	Knowledge of DRTB diagnosis	Amount of experience	I have five years of experience in managing TB patients of which diagnosis has been using GeneXpert, using line probe assay, using genome sequencing recently, I think two years ago, if I'm not mistaken, when it was introduced in the country, as well as using, what have I forgotten? I'm not sure of the other one, DST as well, phenotypic DST, yeah, for the past five years.
Manzini	Nurse	TB specialist	Urban	No	No	Knowledge of DRTB diagnosis	Patient demographics	I see adults most of the time, only recently I've had the pediatric patients, I think it's a 12 year old in the last, in the last five years, I've only had about one or two pediatrics, but I always have like patients from above the age of 25, 25 and above, and yeah, and they reside here around Matsapha in the initial site, still feature HIV positive, about 60, 70 percent, and African, rather they…
Manzini	Nurse	TB specialist	Urban	No	No	Knowledge of DRTB diagnosis	Knowledge of DRTB diagnostic algorithm	The algorithm, then it will start from a presumptive case, or rather one that screens positive for TB screening, and then that one is called to give a sputum, and then we send it to the lab for gene experts as our golden standard in terms of diagnosing our patients. So, if the patient then comes with a drug, or rather MTB detected, RIF not detected, that patient is initiated on the first-line dru…
Manzini	Nurse	TB specialist	Urban	No	No	Perceptions of DRTB diagnosis	Delayed turnaround time	I think for me, it works well. Only the problem is the turnaround time, especially for the LPA, because LPA, you are expecting it to come in less than two weeks, up to two weeks, maybe, but the problem is if we wait for the LPA until it comes with the other results for DST, when in actual fact they can come early, so that they can tell us any resistant patterns early while waiting for the DST, we…
Manzini	Nurse	TB specialist	Urban	No	No	Perceptions of sequencing	Insufficient communication with Lab	Currently, well, previously, they were sent through emails, and probably if you don't check your emails here and then, you may probably not know whether you've received them or what... We are having trouble in receiving our genome sequencing results, we know that it was still new, so there were discrepancies here and there. They were still trying to adopt the system and trying to learn a lot of t…
Manzini	Nurse	TB specialist	Urban	No	No	Perceptions of sequencing	New technology will face challenges	We were having trouble in receiving our genome sequencing results, we know that it was still new, so there were discrepancies here and there.
Manzini	Nurse	TB specialist	Urban	No	No	Perceptions of sequencing	Insufficient communication with Lab	They were still trying to adopt the system and trying to learn a lot of things, but the communication of the results was not clear. We find that sometimes there are patients whom I didn't have any results for until then they created us a spreadsheet to say, please look for this patient, so and so, then I could see all the results if there was a possibility that they could have sent us that sheet …
Manzini	Nurse	TB specialist	Urban	No	No	Knowledge of sequencing	Technical knowledge	What I know is that in genome sequencing, because when you're looking at genome sequencing is where we use, there's whole genome setting where we use the entire genome for the TB, the gene, I mean the DNA of the microbe, where we're looking at resistant patterns throughout the entire genome in order to identify any mutations within the, rather than being restricted to certain regions where in thi…
Manzini	Nurse	TB specialist	Urban	No	No	Attitude toward sequencing	Desire for more information dissemination	It is new, we haven't yet mastered it, we still need to have some refresher trainings maybe here and there.
Manzini	Nurse	TB specialist	Urban	No	No	Perceptions of sequencing	New technology will face challenges	It is new, we haven't yet mastered it, we still need to have some refresher trainings maybe here and there.
Manzini	Nurse	TB specialist	Urban	No	No	Knowledge of sequencing	Clinical knowledge	for me, what I understand from the clinician part is that it's able to pick up certain resistant patterns which before we were unable to with our standard diagnostics.
Manzini	Nurse	TB specialist	Urban	No	No	Knowledge of sequencing	Knowledge of pilot program	Last time I checked it was still under research with the funding from Germany as the ministry, with Baylor,
Manzini	Nurse	TB specialist	Urban	No	No	Knowledge of sequencing	Clinical knowledge	Sequencing for patients whose results in Xperts were MTB detected with resistance detected. Those patients were directly sent for sequencing just for testing to see if they harbor the mutation. Also, those for LPA, first-line LPA, have INH resistance. Those were also to see if they were not a rif-resistant patient. So those two scenarios where the results were sent for genome sequencing for all t…
Manzini	Nurse	TB specialist	Urban	No	No	Attitude toward sequencing	When to use sequencing	Sequencing for patients whose results in experts were MTB detected with resistance detected. Those patients were directly sent for sequencing just for testing to see if they harbor the mutation. Also, those for LPA, first-line LPA, have INH resistance. Those were also to see if they were not a rift-resistant patient. So those two scenarios where the results were sent for genome sequencing for all…
Manzini	Nurse	TB specialist	Urban	No	No	Knowledge of sequencing	Knowledge of pilot program	Not operationally, not just like in full, yeah... I think I have a few.[that have had sequencing through NTRL]
Manzini	Nurse	TB specialist	Urban	No	No	Perceptions of sequencing	Delayed turnaround time	Some of the results only came late after the patient had been completed and everything.
Manzini	Nurse	TB specialist	Urban	No	No	Perceptions of sequencing	Skepticism/unproven	We do have a few of the results which we receive. And because some of the results were coming with new resistances, drugs which we have not seen before, especially maybe for bedaquiline, if I can make an example. Then bedaquiline being one drug that we use as a primary drug in all of the regimens. So then you get to get confused, what do I do? Do I call the bedaquiline and everything?
Manzini	Nurse	TB specialist	Urban	No	No	Perceptions of sequencing	Good comunication with CAC	There has been a clinical advisory committee through which then we will send the entire history of the patients and the clinical status of the patients, their results, the genetic results and everything. Then they look into those, then they were given recommendations to then do you keep the bedaquiline in this region or not? It's been working well through all the cases that we have sent to those …
Manzini	Nurse	TB specialist	Urban	No	No	Attitude toward sequencing	Interpreting result discrepancies	But then still the CAC then would be in discussion with us and also looking at the at the clinical status of the patient because sometimes we don't just look at the results separately and the patient separately. We bring them together to see this patient is still improving and is under this regimen of which we can think or rather make a decision to continue with this kind of treatment being close…
Manzini	Nurse	TB specialist	Urban	No	No	Perceptions of sequencing	Inconsistent delivery of results	We are not receiving the results. I haven't received any results. The last results I received, I don't know if it's been over a year. I don't know because we've had a lot of culture in the country. I think since, if I'm not mistaken, June to last year. At the moment, I don't even know whether it's still like the current, I mean, whether it is still in case because I'm not receiving any results be…
Manzini	Nurse	TB specialist	Urban	No	No	Perceptions of sequencing	Inconsistent delivery of results	We are not receiving the results. I haven't received any results. The last results I received, I don't know if it's been over a year. I don't know because we've had a lot of culture in the country. I think since, if I'm not mistaken, June to last year.
Manzini	Nurse	TB specialist	Urban	No	No	Perceptions of sequencing	New technology will face challenges	Yeah, as a new thing, I would probably understand a few things here and there, but I think in the end, it's going to work.
Manzini	Nurse	TB specialist	Urban	No	No	Perceptions of sequencing	Experience with sequencing	I have had an experience, one or two.
Manzini	Nurse	TB specialist	Urban	No	No	Perceptions of sequencing	Easy interpretation of results	They were very easy to interpret. 100% interpretable.
Manzini	Nurse	TB specialist	Urban	No	No	Attitude toward sequencing	Attitude that clinicians should defer to others with more expertise	For those that needed maybe to be sent or rather to be discussed with the CAC, we would withhold communicating and awaiting the expert's opinion from the CAC so that we don't really alarm. We would just tell the patient, that's your results. If somebody still needs to discuss with your results, please don't panic.I will come back to you when we have the proper results. Like when we have the sensi…
Manzini	Nurse	TB specialist	Urban	No	No	Perceptions of sequencing	Lack of experience with sequencing	There's not much experience with it, honestly.
Manzini	Nurse	TB specialist	Urban	No	No	Perceptions of sequencing	Reduced workload	What I liked about it is because you can receive the results all at once, all the existing patients. When you order for LPA, you'll expect certain risks for rifampicin or INH, but with the genome sequencing, the entire drugs which you are using, the results just come and you have all the results all at once. It was making our job even lesser in terms of getting all the results at once.
Manzini	Nurse	TB specialist	Urban	No	No	Knowledge of stool sequencing	Information disseminated about using stool as a specimen	I have heard about it and that currently in the country, I don't know whether they were trying to still under operational research if I'm mistaken, and that it's going to be fully absorbed.
Manzini	Nurse	TB specialist	Urban	No	No	Knowledge of sequencing	Knowledge of pilot program	I have heard about it and that currently in the country, I don't know whether they were trying to still under operational research if I'm mistaken, and that it's going to be fully absorbed.
Manzini	Nurse	TB specialist	Urban	No	No	Knowledge of stool sequencing	Lack of experience with stool as a specimen	No, we haven't.[used any stool-based diagnostics for TB, either for expert or other drug susceptibility tests]
Manzini	Nurse	TB specialist	Urban	No	No	Attitude toward sequencing	Attitude that sequencing should be expanded	it would be to have sequencing being fully absorbed into our next algorithm
Manzini	Nurse	TB specialist	Urban	No	No	Perceptions of sequencing	Easy interpretation of results	It brings all the results at once and also with the clear channel of sending results and the proper turnaround time. They should keep the way they shared the results because they were clear to the clinician. Even those photographs were like graphs. They do it through the cycle kind of thing. You can even interpret it even there.
Manzini	Nurse	TB specialist	Urban	No	No	Attitude toward sequencing	Desire for more information dissemination	Also, for training, refresher training is here and there with clinicians, especially because there are 10 of us in our settings. You find that I'm the one who knows about this. Then the next person, they come, nobody knows.
Manzini	Nurse	TB specialist	Urban	No	No	Perceptions of sequencing	Reduced workload	I think the addition of genome sequencing could actually bring us good and lessen our work.
Hhohho	Doctor	TB specialist	Peri-urban	Yes	Yes	Knowledge of DRTB diagnosis	Role	My current role on diagnosing DRTB is mostly on the programmatic area. So, actually, I'm like a mentor. I'm just mentoring clinicians. I'm from my previous role where I was clinicians diagnosing directly, but then since now, February of last year, I'm mostly on the programmatic side rather than clinical.
Hhohho	Doctor	TB specialist	Peri-urban	Yes	Yes	Perceptions of DRTB diagnosis	Importance of the Lab	What went well during the process was mostly the bacteriological side, having the lab functioning well, whereby you are able to collect sputum and send them to the lab and receive results starting from GeneXpert, which would give you, as a gold standard, would give you the first step in terms of diagnosing, then you order for cultures, knowing that sometimes cultures might take long because of re…
Hhohho	Doctor	TB specialist	Peri-urban	Yes	Yes	Knowledge of DRTB diagnosis	Knowledge of DRTB diagnostic algorithm	Whereby you are able to collect sputum and send them to the lab and receive results starting from GeneXpert, which would give you, as a gold standard, would give you the first step in terms of diagnosing, then you order for cultures, knowing that sometimes cultures might take long because of reagent or if the test itself because it needed four weeks to have the result, but then with the gene expe…
Hhohho	Doctor	TB specialist	Peri-urban	Yes	Yes	Perceptions of DRTB diagnosis	Delayed turnaround time	Sometimes cultures might take long because of reagent or if the test itself because it needed four weeks to have the result. It is just of having a fully functional lab and the reagent of the lab should be there.
Hhohho	Doctor	TB specialist	Peri-urban	Yes	Yes	Knowledge of sequencing	Clinical knowledge	I know sequencing is one of the diagnosis modalities in terms of diagnosing TB mostly for second lines patterns, resistance to level and other drugs. So it's just a diagnosis tool that we use in all clients that have been diagnosed to be having a resistant pattern.
Hhohho	Doctor	TB specialist	Peri-urban	Yes	Yes	Perceptions of sequencing	Insufficient communication with Lab	Yes, it has really been used, but then the most problem with sequencing was the feedback to the clinicians
Hhohho	Doctor	TB specialist	Peri-urban	Yes	Yes	Perceptions of sequencing	Increased workload	When you look at the algorithm, you look at the people that are involved in the sequencing in the country, you will notice that it requires more time for the clinician to, the turnaround time of getting feedback is a bit long. And when they come back clinicians to fill the form, sometimes they might have forgotten about some key information for the client because they will now have to go and come…
Hhohho	Doctor	TB specialist	Peri-urban	Yes	Yes	Knowledge of sequencing	Knowledge of pilot program	[How long has the sequencing been used?] Two or three years, I think. Two or three years.
Hhohho	Doctor	TB specialist	Peri-urban	Yes	Yes	Perceptions of sequencing	Delayed turnaround time	It's a bit difficult to answer that one because there were moments it was short, and there were moments it was long, depending on the lab.Actually, it's just variating. We are really not sure about saying how long that's going to be there. There were no fixed time.There were moments that you receive in a very short of time, and a period that's taking so long you have to go back to look into the f…
Hhohho	Doctor	TB specialist	Peri-urban	Yes	Yes	Perceptions of sequencing	Good comunication with CAC	Most of the time is to review the treatment. We were receiving orientations coming from the committee. So from the feedback, it was really affecting positively the management of the client. It was really helpful. They were coming back with recommendations in terms of either continuing with the current regimens, or adding a new trial, or switching to a new regimen, old regimens. So it was really h…
Hhohho	Doctor	TB specialist	Peri-urban	Yes	Yes	Perceptions of sequencing	Good comunication with CAC	It was through emails, or doing through email. It was really helpful. They were coming back with recommendations in terms of either continuing with the current regimens, or adding a new trial, or switching to a new regimen, old regimens. So it was really helpful.
Hhohho	Doctor	TB specialist	Peri-urban	Yes	Yes	Perceptions of sequencing	Delayed turnaround time	I think mostly it's something that needs to be effective following the turnaround time. If it's something that can be improved in that regard, then it's going to be very much helpful. Because remember that you might receive recommendations for a patient that has already been on treatment for four or five months. Sometimes you are even able to move into the continuation phase while then you receiv…
Hhohho	Doctor	TB specialist	Peri-urban	Yes	Yes	Perceptions of sequencing	Easy interpretation of results	The results were already interpreted, so you will just receive the resulting form of a final decision, final diagnosis. So the lab will do all the interpretation for you, and you will just receive the picture of the resistance patterns. They will tell you, leave OSTs, ethionamide. The status was for the resistance drug, so it was not a big deal. It was very easy.
Hhohho	Doctor	TB specialist	Peri-urban	Yes	Yes	Attitude toward sequencing	Attitude that clinicians should defer to others with more expertise	So we refer to the guidelines, the national guidelines, in terms of modifying or adapting the treatment. We look at the national guidelines. Sometimes the recommendations from the committee would already orient you on how to manage, on which drugs to introduce in the regimen.
Hhohho	Doctor	TB specialist	Peri-urban	Yes	Yes	Perceptions of sequencing	Ease of communication with patients	They know, actually, when we collect sputum. From the initiations, we explain to them when we collect the sputum, what are we intended to do with the sputum, which kind of tests are we going to provide to inform ourselves on the type of resistance. If ever the result would come in with new development, we would inform them. So from the beginning, patients are aware that they might start on this r…
Hhohho	Doctor	TB specialist	Peri-urban	Yes	Yes	Knowledge of DRTB diagnosis	Patient demographics	Oh, so the patient they came from, mostly they are adapted patients. Most of the adapted patients are co-infected.
Hhohho	Doctor	TB specialist	Peri-urban	Yes	Yes	Knowledge of DRTB diagnosis	Involvement in research	Not yet, but there are some of the projects in the pipeline that I'll be doing with my foundation [Elizabeth Glazer Pediatric AIDS Foundation]
Hhohho	Doctor	TB specialist	Peri-urban	Yes	Yes	Perceptions of stool sequencing	Potential Impact on TB diagnosis (pediatric, adult, DRTB, TB)	I think it's going to be a milestone in terms of diagnosing DR-TB in children
Hhohho	Doctor	TB specialist	Peri-urban	Yes	Yes	Perceptions of DRTB diagnosis	Perceived challenges facing DRTB diagnosis in children	you know that it's always difficult to get in pediatric population to get sputum
Hhohho	Doctor	TB specialist	Peri-urban	Yes	Yes	Knowledge of stool sequencing	Experience with stool as a specimen	With stool, as we've started with the first, I mean, we started to use it for GeneXpert.
Hhohho	Doctor	TB specialist	Peri-urban	Yes	Yes	Perceptions of stool sequencing	Potential Impact on TB diagnosis (pediatric, adult, DRTB, TB)	If we can continue and use it [stool] for sequencing, I think it's just something that would be great and appreciated.
Hhohho	Doctor	TB specialist	Peri-urban	Yes	Yes	Perceptions of stool sequencing	Potential Impact on TB diagnosis (pediatric, adult, DRTB, TB)	It's going to actually help us to improve the pediatric TB case findings so that not only we get limited on DR, first line of DR, but then maybe also having more information on second line drugs as well. Those are the drugs that are not assessed during or when we do stool diagnosis.
Hhohho	Nurse	TB specialist	Rural	No	No	Knowledge of DRTB diagnosis	Role	My role is as a TB nurse, because I'm both a drug susceptible TB and drug resistant TB. I'm the nurse for both departments. Here, at Dvokolwako they are separated in two different departments, but we are the only one that works on both.
Hhohho	Nurse	TB specialist	Rural	No	No	Knowledge of DRTB diagnosis	Knowledge of DRTB diagnostic algorithm	So in terms of diagnosis, there is a department of screening, TB screening department, which is an entry point for every patient that has come to be seen at the facility. They go via the TB screening office. Then once the patient comes in and it has symptoms suggestive of TB, we take the GeneXpert for testing, and the GeneXpert to have other investigations. So as the patient is confirmed to havin…
Hhohho	Nurse	TB specialist	Rural	No	No	Knowledge of DRTB diagnosis	Clinical responsibilities	Then my role comes in then when now it's time for initiation. We initiate the patients, we monitor the patients, and we also complete the patient on treatment once they finish their course of treatment.
Hhohho	Nurse	TB specialist	Rural	No	No	Knowledge of DRTB diagnosis	Involvement in research	Not yet. Yeah, we don't do any research.
Hhohho	Nurse	TB specialist	Rural	No	No	Knowledge of DRTB diagnosis	Patient demographics	So most of our patients that we have on TB are the HIV positive patients. They are the majority of the patients that we're having. And we're also having a majority of males, adult males, they’re another majority that we are having. We're having very little numbers on children who are our patients because it could be maybe it's not even that easy to diagnose a child for TB. And since the child wil…
Hhohho	Nurse	TB specialist	Rural	No	No	Perceptions of DRTB diagnosis	Perceived challenges facing DRTB diagnosis in children	We're having very little numbers on children who are our patients because it could be maybe it's not even that easy to diagnose a child for TB. And since the child will not even be able to produce a sputa, so it's not that easy to diagnose a child for TB. Maybe that could be another reason.
Hhohho	Nurse	TB specialist	Rural	No	No	Knowledge of DRTB diagnosis	Patient demographics	We're having very little numbers on children.
Hhohho	Nurse	TB specialist	Rural	No	No	Knowledge of DRTB diagnosis	DR-TB Caseload	Currently, we are seeing four patients. Sometimes we're having, because the more numbers we had, the last time I checked, it was 2021, where we had about nine patients who were on drug resistance treatment. Okay. So currently we're having very minimal numbers. Maybe find that the highest number is five, six, but the majority were at least five. Yes. We're not having many patients under drug-resis…
Hhohho	Nurse	TB specialist	Rural	No	No	Knowledge of DRTB diagnosis	Role	Now we are having nurses— I'm one of them— who are drug-resistant trained nurses.
Hhohho	Nurse	TB specialist	Rural	No	No	Knowledge of DRTB diagnosis	Clinical responsibilities	I can initiate patients on drug resistant TB. Previously it was only the doctor who was able to initiate the patient on drug-resistant treatment-- even when the doctor was not around, the patient had to go home and come back when the doctor was available. So there was a lot of confusion there, but now we have been trained. We initiate patients on treatment. We monitor them with minimal supervisio…
Hhohho	Nurse	TB specialist	Rural	No	No	Knowledge of sequencing	Clinical knowledge	And another thing that is in the changes, now we are having nurses— I'm one of them— who are drug-resistant trained nurses to initiate patients on drug resistant TB because previously it was only the doctor who was able to initiate the patient on drug-resistant treatment-- even when the doctor was not around, the patient had to go home and come back when the doctor was available. So there was a l…
Hhohho	Nurse	TB specialist	Rural	No	No	Knowledge of DRTB diagnosis	Knowledge of GeneXpert	We are diagnosing using the GeneXpert, that is number one, and also the culture, DST, also help us to diagnose, because our GeneXpert Ultra is able to tell us if the patient is resistant to rifampicin or not.
Hhohho	Nurse	TB specialist	Rural	No	No	Knowledge of DRTB diagnosis	Knowledge of DRTB diagnostic algorithm	We are diagnosing using the GeneXpert, that is number one, and also the culture, DST, also help us to diagnose, because our GeneXpert Ultra is able to tell us if the patient is resistant to rifampicin or not. So if the patient is just resistant to rifampicin from baseline, then we then initiate the patient on drug-resistant or second-line TB treatment. But maybe we find that maybe the GeneXpert h…
Hhohho	Nurse	TB specialist	Rural	No	No	Knowledge of DRTB diagnosis	Knowledge of GeneXpert	Our GeneXpert Ultra is able to tell us if the patient is resistant to rifampicin or not...But maybe we find that maybe the GeneXpert has failed to pick up the resistance on initiation phase or initial phase.
Hhohho	Nurse	TB specialist	Rural	No	No	Perceptions of sequencing	Improved care for DRTB patients	Genome sequencing has also been introduced as one of other changes that we've seen since 2020. And it has helped us a lot [emphasis]. It has helped us a lot. A lot is very much effective because there were patients who were put on regimens that were not assisting them in any way, because we couldn't do the drug testing in those drugs that they were taking. But genome sequencing is very effective.…
Hhohho	Nurse	TB specialist	Rural	No	No	Knowledge of sequencing	Knowledge of pilot program	Genome sequencing has also been introduced as one of other changes that we've seen since 2020.
Hhohho	Nurse	TB specialist	Rural	No	No	Perceptions of sequencing	Improved resistance prediction	My experience with genome sequencing is good because now I know that even if I've missed something from GeneXpert to DST, but I know with sequencing, it cannot miss all these three stages. So my experience is very good because even right now we are having a patient that is on XDR that was diagnosed by the sequencing. The patient has been on MDR treatment, but the patient was not improving, was no…
Hhohho	Nurse	TB specialist	Rural	No	No	Knowledge of sequencing	Clinical knowledge	I know with sequencing, it cannot miss all these three stages.
Hhohho	Nurse	TB specialist	Rural	No	No	Perceptions of sequencing	Improved care for DRTB patients	So my experience is very good because even right now we are having a patient that is on XDR that was diagnosed by the sequencing. The patient has been on MDR treatment, but the patient was not improving, was not doing well, still complaining with those symptoms. But as soon as the sequencing results came in, then we realized that, no, actually the patient is resistant to all these drugs he's taki…
Hhohho	Nurse	TB specialist	Rural	No	No	Knowledge of sequencing	Knowledge of pilot program	We collect the sputum from the patient, then we send it to our national referral laboratory department in Mbabane. So then after that, I think Busizwe, Busizwe is the one that I know from. So he takes the samples from Mbabane in line with the TB number of the patients. Then they do the testing, whatever. So when the results now come back, he communicates the results with the NTCP, the National TB…
Hhohho	Nurse	TB specialist	Rural	No	No	Perceptions of sequencing	Easy interpretation of results	Yes, they are very clear. And he's even open to say, if you don't understand, you can even call but they are very clear. It's just that I wish maybe after sending the results to the email, we'll at least call because sometimes you'll be busy, you will not check your email in time. So currently, we are not used to using emails daily now because there are a lot of other social medias that we use. S…
Hhohho	Nurse	TB specialist	Rural	No	No	Perceptions of sequencing	Consistent workload	For me, I think it's pretty much the same because it's not like there's more to it than we do in terms of the TBT because they take the very same sample that we send to Mbabane. So I think it's pretty much the same, yet effective.
Hhohho	Nurse	TB specialist	Rural	No	No	Perceptions of sequencing	Good comunication with CAC	There will be different views and assistance on how can we help in the situation. So when a lot of people come together with different ideas, different strategies, so it becomes easier than even to find a solution on how to help our patients.
Hhohho	Nurse	TB specialist	Rural	No	No	Attitude toward sequencing	Interpreting result discrepancies	I [don’t] think I've come across such a scenario, but if I were to experience that, I would trust more the sequencing than the DST because with the sequencing, it is more detailed. The test, there's a variety of tests. It is more detailed and the things that is done using it, obviously it's advanced to the old ones. So I think it is the most preferred one that I would choose.
Hhohho	Nurse	TB specialist	Rural	No	No	Attitude toward sequencing	Attitude that clinicians should defer to others with more expertise	In my experience, it has not yet happened[discrepancies in results between sequencing and pDST] But if it can happen, then definitely I would have to communicate with the advisory team.
Hhohho	Nurse	TB specialist	Rural	No	No	Knowledge of stool sequencing	Experience with stool as a specimen	The only case we heard, okay, I do have a child in my department that was diagnosed using a stool, with GeneXpert in Mbabane Baylor. Yes, I do have one. So currently in our facility, we haven't started practically.
Hhohho	Nurse	TB specialist	Rural	No	No	Knowledge of stool sequencing	Lack of experience with stool as a specimen	I think with the stool diagnosis, it has been newly introduced and we haven’t started using it practically
Hhohho	Nurse	TB specialist	Rural	No	No	Knowledge of stool sequencing	Information disseminated about using stool as a specimen	We trained about it, we were told about it in a workshop, but practically we haven't had any case.
Hhohho	Nurse	TB specialist	Rural	No	No	Perceptions of stool sequencing	Potential Impact on TB diagnosis (pediatric, adult, DRTB, TB)	I was so much happy with Baylor because the child, surely had TB with all the symptoms and being in close contact with someone with TB, which was diagnosed with GeneXpert, being HIGH, so the chances were the patient could be, the child could be having TB. So with the results of stool from Baylor, it was very, very helpful. And also it made me realize that indeed the stool can be used, man, becaus…
Hhohho	Nurse	TB specialist	Rural	No	No	Perceptions of stool sequencing	Potential Impact on TB diagnosis (pediatric, adult, DRTB, TB)	I think with everything new coming, you know, you have that fear, that fear, but since we are clinicians and this thing is to help our patients, the feeling from the staff that I'm working with, they are okay with it, they're fine, they are looking up to it, when it's going to start so that we can help those, those children, especially because they can't produce a sputum. So they are okay, they'r…
Hhohho	Nurse	TB specialist	Rural	No	No	Knowledge of stool sequencing	Information disseminated about using stool as a specimen	What they told us is that currently there are no cultures that have been done using stool, so it's only the diagnosis. That is what they told us, yeah, that we know.
Hhohho	Nurse	TB specialist	Rural	No	No	Attitude toward sequencing	Desire for more information dissemination	I think I'm happy that such studies are happening and trying to help the people that were assisting and the improved systems and in treatment and diagnosis, they even make it easier for us to work and even for the patients to be assisted earlier before things even complicate. So I wish even more studies can come up, and this is not the last one, but even more to come because they assist us in a v…
Hhohho	Nurse	TB specialist	Rural	No	No	Perceptions of sequencing	Need for sequencing (want to expand and transition from pilot to official)	With the sequencing, I'm just hoping it's here to stay. It's not like it will be here for a few years, then it will disappear. Like most of other things that have been introduced before, we find out now they are saying, hey, now the funder is gone. So I'm just hoping it's here to stay because it really, really is helping a lot.
Hhohho	Nurse	TB specialist	Rural	No	No	Perceptions of sequencing	Inconsistent delivery of results	Yes, it has been consistent. It's just that in 2023, if I'm not mistaken, 2023 if I'm not mistaken, we had a challenge with the cultures in Mbabane where they were now not done because their machines, their systems was not working, needed some service. So that is the only time where we're not getting now the sequencing results. But prior to that, and even after that, that period, consistently we'…
Hhohho	Doctor	Voluntary HIV Counseling and Testing	Rural	No	No	Knowledge of DRTB diagnosis	Amount of experience	I think in brief, I can say I do get to attend to some of the patients with MDR-TB, although I'm basically stationed within the VCT department [voluntary HIV counseling and testing]. But because currently we don't have the DRTB station at our facility, so from time to time whenever there's a need, I do assist with the MDR patients in the department. So it's not full time, but from time to time, w…
Hhohho	Doctor	Voluntary HIV Counseling and Testing	Rural	No	No	Knowledge of DRTB diagnosis	Patient demographics	dealing with people living with HIV, and knowing the higher prevalence of TB among our clients.
Hhohho	Doctor	Voluntary HIV Counseling and Testing	Rural	No	No	Knowledge of DRTB diagnosis	Knowledge of DRTB diagnostic algorithm	Okay, in our case, looking at the available investigations, the tests that are available to our case, we do have the GeneXpert machine. So that's our main investigation machine that we have at this facility. So for those presumptive TB cases, we do ask them to collect sputums, which we send to the lab for the gene expert. And if it comes with RIF resistance, depending on the pattern of the GeneXp…
Hhohho	Doctor	Voluntary HIV Counseling and Testing	Rural	No	No	Knowledge of sequencing	Knowledge of clinical implementation	Sequencing is not being done at the clinic, but I think that the Line probe assay is also done in Mbabane, which also at sometimes we also collect another sample for. We request that test from Mbabane, but there's no sequencing that is done apart from the GeneXpert that picks some of those MDR that we are doing at the clinic in the meantime.
Hhohho	Doctor	Voluntary HIV Counseling and Testing	Rural	No	No	Knowledge of sequencing	Lack of experience with sequencing	[Sequencing is not being done at the clinic] Not at the clinic, but I think that the Line probe assay is also done in Mbabane, which also at sometimes we also collect another sample for. We request that test from Mbabane, but there's no sequencing that is done [at the clinic] apart from the GeneXpert that picks some of those MDR that we are doing at the clinic in the meantime.
Hhohho	Doctor	Voluntary HIV Counseling and Testing	Rural	No	No	Knowledge of dsequencing	Lack of experience with sequencing	It's [sequencing] happening. We rely on Mbabane. So for the MDR, either you start here with the GeneXpert that will tell us if there's MDR or not. Then we collect sputums for culture and the Line probe assay that we send to Mbabane for analysis.
Hhohho	Doctor	Voluntary HIV Counseling and Testing	Rural	No	No	Knowledge of sequencing	Knowledge of clinical implementation	We rely on Mbabane. So for the MDR, either you start here with the GeneXpert that will tell us if there's MDR or not. Then we collect sputums for culture and the Line probe assay that we send to Mbabane for analysis.
Hhohho	Doctor	Voluntary HIV Counseling and Testing	Rural	No	No	Perceptions of sequencing	Improved turnaround time compared to pDST	So far there has been an improvement in turnaround time because that's one of the issues that we are struggling with.
Hhohho	Doctor	Voluntary HIV Counseling and Testing	Rural	No	No	Knowledge of sequencing	Clinical knowledge	So you get patients whom you either suspect to have MDR or those who have been treated before, then you collect sputum. Then maybe you find that GeneXpert not detected, but you are still suspecting that there might be elements of MDR. Then you send to Mbabane
Hhohho	Doctor	Voluntary HIV Counseling and Testing	Rural	No	No	Perceptions of sequencing	Delayed turnaround time	There has been some delay in intervening, looking at the turnaround time, but hopefully it has been improved.
Hhohho	Doctor	Voluntary HIV Counseling and Testing	Rural	No	No	Perceptions of sequencing	Ease of communication with the Lab	But also on top of that, we have seen another improvement whereby even before you get the actual results with you, they're able to call in advance whenever they pick something that needs immediate attention. Let's say they pick it's MDR – they say "please we need to switch this patient”— and they can call in advance before you get the actual hard copy of the results or before you are able to prin…
Hhohho	Doctor	Voluntary HIV Counseling and Testing	Rural	No	No	Knowledge of sequencing	Technical knowledge	I know some of these issues are things to do with the type of the test itself that you cannot quicken like for culture. You still need to wait for that appropriate time for you to start interpreting the results so that you have got valid results.
Hhohho	Doctor	Voluntary HIV Counseling and Testing	Rural	No	No	Perceptions of sequencing	Delayed turnaround time	But I know some of these issues are things to do with the type of the test itself that you cannot quicken like for culture. You still need to wait for that appropriate time for you to start interpreting the results so that you have got valid results. So I think that one is beyond our control
Hhohho	Doctor	Voluntary HIV Counseling and Testing	Rural	No	No	Perceptions of sequencing	Improved turnaround time compared to pDST	But from the calling, but also improving the turnaround time, we really appreciate that and it has really improved our care.
Hhohho	Doctor	Voluntary HIV Counseling and Testing	Rural	No	No	Perceptions of sequencing	Perceived need for material and human resources	The other issue is just stockpiles of reagents. That's also another issue that's a challenge in managing. There are instances where I'm able even to send samples for analysis because maybe the national lab does not have reagents. So that's another challenge that we do face.
Hhohho	Doctor	Voluntary HIV Counseling and Testing	Rural	No	No	Knowledge of sequencing	Knowledge of pilot program	If I'm not mistaken, I've been around I think maybe in the past five years. Yeah, five or more. I don't have like a specific time frame. I can estimate maybe, it should be more than five years that we've been using the sequencing here. Although with support from also the national lab.
Hhohho	Doctor	Voluntary HIV Counseling and Testing	Rural	No	No	Perceptions of sequencing	Improved care for DRTB patients	I think it has really brought in another dimension in managing our patients… So it has really helped and added quality, improved the quality of care that we are providing to our TB patients.
Hhohho	Doctor	Voluntary HIV Counseling and Testing	Rural	No	No	Perceptions of sequencing	DRTB Caseload	In those days when the sequencing was not around, the MDR cases seemed to be on the lower side. But I think it was just a matter of inability to pick the cases. But when the sequencing was brought in, it really improved and we were able to also identify those missed MDR TB cases.
Hhohho	Doctor	Voluntary HIV Counseling and Testing	Rural	No	No	Perceptions of sequencing	Improved resistance prediction	When the sequencing was brought in, it really improved and we were able to also identify those missed MDR TB cases.
Hhohho	Doctor	Voluntary HIV Counseling and Testing	Rural	No	No	Perceptions of sequencing	Increased workload	Initially, it looked as if the workload increased drastically, because we had like a quite a number of MDR at a go, a thing that we're not used to see. But over time, with the other added strategies to ensure that we quickly diagnose our patients and we properly treat them, and we also educate them on adherence to treatment, and also providing prophylaxis to other TB contacts that are eligible, t…
Hhohho	Doctor	Voluntary HIV Counseling and Testing	Rural	No	No	Attitude toward sequencing	Interpreting result discrepancies	Not a personal experience, but I remember when we had the DRTB doctor, since he was full-time in the department, those other cases, similar cases, as you put it in your question, that we encountered together, although it was more on his side, yeah. But from my experience, understanding and how my input was to rather go with the phenotypic features and that will guide the interventions. Although a…
Hhohho	Doctor	Voluntary HIV Counseling and Testing	Rural	No	No	Perceptions of sequencing	Good comunication with CAC	They are very helpful. Whenever I get those difficult cases, you are stuck. And from time to time, whenever you discuss cases with a specialist, they're always helpful. I find them very helpful. And also, I did happen to learn one or two things. And they also give you or highlight other options on how to manage and also provide the support whenever you are unable to proceed with the case and how …
Hhohho	Doctor	Voluntary HIV Counseling and Testing	Rural	No	No	Attitude toward sequencing	Perceive lack of knowledge, defer to expertise	They are very helpful. Whenever I get those difficult cases, you are stuck. And from time to time, whenever you discuss cases with a specialist, they're always helpful. I find them very helpful. And also, I did happen to learn one or two things. And they also give you or highlight other options on how to manage and also provide the support whenever you are unable to proceed with the case and how …
Hhohho	Doctor	Voluntary HIV Counseling and Testing	Rural	No	No	Knowledge of sequencing	Knowledge from training	I just heard in a workshop about the new interventions. But from what I understand, it was that it was under pilot and mainly being done under Baylor at that particular time.
Hhohho	Doctor	Voluntary HIV Counseling and Testing	Rural	No	No	Knowledge of stool sequencing	Information disseminated about using stool as a specimen	I just heard in a workshop about the new interventions. But from what I understand, it was that it was under pilot and mainly being done under Baylor at that particular time.
Hhohho	Doctor	Voluntary HIV Counseling and Testing	Rural	No	No	Knowledge of stool sequencing	Information disseminated about using stool as a specimen	Recently, we got a communication that Mbabane Lab, I think, starting the first of April, will be accepting stool samples for such testing.
Hhohho	Doctor	Voluntary HIV Counseling and Testing	Rural	No	No	Knowledge of stool sequencing	Lack of information disseminated about using stool as a specimen	As far as I remember, I haven't had an in-depth understanding of the stool sample testing. And mainly on the sensitivity of it, speaking of our cases, but also what additional benefits in terms of picking the MDR is this case attempting to bring
Hhohho	Doctor	Voluntary HIV Counseling and Testing	Rural	No	No	Perceptions of stool sequencing	Technological considerations	I think that's the main question, like in my case, if it's able to improve our MDR testing, because we understand GeneXpert can miss some of the mutations.
Hhohho	Doctor	Voluntary HIV Counseling and Testing	Rural	No	No	Knowledge of stool sequencing	Lack of information disseminated about using stool as a specimen	I don't know if it's too simple or so maybe try to close that gap so that at least we are able to we reduce the number of MDR cases that can be missed through the GeneXpert. So I think those are some of the questions around this too…Because we're just hearing, now that there's a new [test]. The next thing, you can bring the sample. Maybe people still have the questions. How does this really work,…
Hhohho	Doctor	Voluntary HIV Counseling and Testing	Rural	No	No	Knowledge of sequencing	Patient demographics	We do see across all ages, but mostly it's the adults. But we also do see kids.
Hhohho	Doctor	Voluntary HIV Counseling and Testing	Rural	No	No	Knowledge of sequencing	Involvement in research	I'm not involved in any research
						Attitude toward stool sequencing	Need for more information before using sequencing on stool	Probably maybe in the near future, we'll get a briefing on how this test works and what are the gaps it will try to fill up in improving the quality of care. The responsible personnel will maybe disseminate how this stool sample testing goes about the sensitivity and how best we can use it. I don't know. Maybe they might call for a workshop or they'll come in the facilities, depending on what wor…
Hhohho	Doctor	Voluntary HIV Counseling and Testing	Rural	No	No	Attitude toward stool sequencing	Desire for more information dissemination	The responsible personnel will maybe disseminate how this stool sample testing goes about the sensitivity and how best we can use it. I don't know. Maybe they might call for a workshop or they'll come in the facilities, depending on what works. Maybe just a bit of sensitization. Because we're just hearing, now that there's a new [test]. The next thing, you can bring the sample. Maybe people still…
Shiselweni	Doctor	General practitioner	Rural	No	No	Knowledge of DRTB diagnosis	Clinical responsibilities	Our role is very simple. Our role is to make sure that our patients are diagnosed, and they take their treatment, and they're cured. We have to make sure that our patients, we enroll them first in the system, and then from there we run some exams. And then after I run some exams, I mean we do some physical examination. We do some exams, and then after I run some exams, and then we set up a diagno…
Shiselweni	Doctor	General practitioner	Rural	No	No	Knowledge of DRTB diagnosis	Role	my role in that specific point when it comes to DR, it's to make sure that the clinical exams is done well. That is one. And then we try to rule out all the comorbidity the patient can have because it can impact in our management.
Shiselweni	Doctor	General practitioner	Rural	No	No	Knowledge of DRTB diagnosis	Knowledge of DRTB diagnostic algorithm	We run the exams. So we order a GeneXpert. Usually that is the baseline. We ask all the baseline possible— liver function test, and liver function test, and kidney function test, and we do an ECG. We do a psychological assessment, home assessment. I mean, also we ask for a chest X-ray. Sometimes if we realize that the patient may be having maybe just an example of bone TB, we're suspecting it may…
Shiselweni	Doctor	General practitioner	Rural	No	No	Knowledge of DRTB diagnosis	Involvement in research	So far for now, we can say no. [I am not involved in research]. It's happened that the country sometimes they [Ministry of Health] involve in some research. We try to compare our patient responding to the treatment, how many we got because there is always a target every year or every month.Usually it's the Ministry of Health who initiate that. It's more about to see if really we are reaching our …
Shiselweni	Doctor	General practitioner	Rural	No	No	Knowledge of DRTB diagnosis	Patient demographics	t's one of the regions which is also populated because we are having a Zulu culture. So people also make children also a lot.
Shiselweni	Doctor	General practitioner	Rural	No	No	Knowledge of DRTB diagnosis	Patient demographics	Yes, adults. Yes, maybe above 18 years old.
Shiselweni	Doctor	General practitioner	Rural	No	No	Knowledge of DRTB diagnosis	DR-TB Caseload	In terms of numbers, it depends period to period also. So far, we have quite a number of adults also. We have a number of adults also who come for treatment after being sick and then we end up maybe in a month time. We can end up maybe with two or three.
Shiselweni	Doctor	General practitioner	Rural	No	No	Knowledge of DRTB diagnosis	Knowledge of DRTB program	Sometimes there is a team, we call them TB champion. They go in a rural area because us, we are in a rural area. So they go there, we call them TB champion. It's a team of people or a unit in this fight against TB. They go in the village to look for patients. They do what you call actually contact tracing. So when we have one patient for DRTB or presumptive DRTB or DSTB, DSTB and then we ask them…
Shiselweni	Doctor	General practitioner	Rural	No	No	Knowledge of DRTB diagnosis	Patient demographics	Southern Africa, it's one of the parts of Africa where there is the rates or the prevalence of HIV.
Shiselweni	Nurse	TB specialist	Rural	No	No	Knowledge of DRTB diagnosis	DR-TB Caseload	We recently discharged all of them. We had about four.
Shiselweni	Nurse	TB specialist	Rural	No	No	Knowledge of DRTB diagnosis	Patient demographics	We take care of all TB patients, DS and DRTB. But we have training once on DRTB.
Shiselweni	Nurse	TB specialist	Rural	No	No	Knowledge of sequencing	Knowledge from training	We had training once on DRTB.
Shiselweni	Nurse	TB specialist	Rural	No	No	Knowledge of DRTB diagnosis	Role	Yeah, in diagnosing DRTB, specifically my role here is physical examination and the collection of the sputum samples. I send them to the lab. We take vital signs and we initiate. We give the results back and there's no resistance. We initiate. If there's resistance, we refer to our doctor for assessment and give the right regimen.
Shiselweni	Nurse	TB specialist	Rural	No	No	Knowledge of DRTB diagnosis	Knowledge of DRTB diagnostic algorithm	We took two samples from the patient. One is called GeneXpert and the other one goes for LPA and the baseline, DSG and CAR and CHAR. Then when we have the results,
Shiselweni	Doctor	General practitioner	Rural	No	No	Perceptions of DRTB diagnosis	Delayed turnaround time	turnaround time, that takes a bit long.
Shiselweni	Doctor	General practitioner	Rural	No	No	Knowledge of sequencing	Knowledge of clinical implementation	Sequencing, yes. We do that. It's currently in the country
Shiselweni	Doctor	General practitioner	Rural	No	No	Knowledge of sequencing	Knowledge of pilot program	It's in the country, but it's not everywhere in our lab. It's usually the main lab.
Shiselweni	Doctor	General practitioner	Rural	No	No	Attitude toward sequencing	When to use sequencing	We do sequencing when we realize that there is a certain example of DR patient
Shiselweni	Doctor	General practitioner	Rural	No	No	Knowledge of DRTB diagnosis	Clinical knowledge	After I got the bacteriological report from NTRL at Mbabane, and then we set up the treatments. Or we can set up also the treatment on basic of what you call actually contact tracing. We identify which patients, the patients got the TB by which way. If it was in contact with somebody having DR, and then we initiate with the same regimen of that patient, the previous patient.
Shiselweni	Doctor	General practitioner	Rural	No	No	Attitude toward sequencing	When to use sequencing	Sequencing is done when we see that there is no good clinical response after maybe two months of treatment plus minus.
Shiselweni	Doctor	General practitioner	Rural	No	No	Knowledge of DRTB diagnosis	Knowledge of DRTB program	Most of the time, let's just say when after two, four weeks, you have a sputum culture, it's positive automatically. It's automatic from the lab at Mbabane they start to run a DST first line, drug susceptibility test first line and second line to rule out someone's resistance.
Shiselweni	Doctor	General practitioner	Rural	No	No	Attitude toward sequencing	Perceive clinical judgement as more important than seq results	And the clinical part also, actually, it's very important. Something's not going ideally because the patient has to gain weight, the appetite comes back. You just see that clinically your patient changing, just clinically. But if there's a problem, you understand that also.
Shiselweni	Doctor	General practitioner	Rural	No	No	Perceptions of sequencing	Perceived need for material and human resources	I don't just ask, I wake up in the morning like this, I'm asking for sequencing. No, no, no, no, no. Because the way me understand, it's an exam you cannot just ask like that. You are coming from a country where all the technology are there. I do not say that here we don't have all the technology. But what we are trying to say here, we cannot just run sequencing like this. We must make sure that …
Shiselweni	Doctor	General practitioner	Rural	No	No	Perceptions of sequencing	Lack of experience with sequencing	Personally, I don't have experience about sequencing. But we got some training.
Shiselweni	Doctor	General practitioner	Rural	No	No	Attitude toward sequencing	Attitude that clinicians should defer to others with more expertise	When the DST result is not matching the sequencing results, the first reflex you have to stop the treatment. And then try to associate those who having experience about it.
Shiselweni	Doctor	General practitioner	Rural	No	No	Perceptions of sequencing	Good comunication with CAC	We have also a time when one of the clinician can present a case which putting me a little bit in the trouble. That's why as a country we set up that meetings. We try to discuss about specific case. And if there is a need of sequencing, where there is a scientific people, there is always a light come up. And then we try to figure out what can we do next.
Shiselweni	Doctor	General practitioner	Rural	No	No	Attitude toward sequencing	When to use sequencing	We try to discuss about specific case. And if there is a need of sequencing, where there is a scientific people, there is always a light come up. And then we try to figure out what can we do next.
Shiselweni	Doctor	General practitioner	Rural	No	No	Knowledge of sequencing	Knowledge of pilot program	There is what you call actually a senior team also in the country for such thing [interpreting sequencing results].
Shiselweni	Doctor	General practitioner	Rural	No	No	Attitude toward sequencing	Desire for more information dissemination	But you see with those things, you have also sometimes to read. You see what I mean? And the motivation of reading comes when you have cases.
Shiselweni	Doctor	General practitioner	Rural	No	No	Attitude toward sequencing	Attitude that clinicians should defer to others with more expertise	If I can't answer their question, I'll tell them I can't answer. I have to read books or I have to consult someone else. Ask an opinion from somebody else to clear a message. Because we don’t want to end up killing the patients.
Shiselweni	Doctor	General practitioner	Rural	No	No	Attitude toward sequencing	Attitude that clinicians should defer to others with more expertise	Most of the time, there are seniors and juniors also there [at the clinical advisory meeting]. Those are new in the system. And then we want them also to become also seniors, so they are invited to that meeting. They can ask any question they want.
Shiselweni	Doctor	General practitioner	Rural	No	No	Knowledge of sequencing	Knowledge of pilot program	There is a committee. I don't remember who is in that committee.I know, we have our way to do things in the country. And there is also a committee coming from a different corner in the country. And different international organizations.
Shiselweni	Doctor	General practitioner	Rural	No	No	Attitude toward sequencing	Desire for more information dissemination	I do remember the first time I went for those TB sequencing, it was face-to-face. I do not remember it was where. But I think it was in Mbabane. But the place is not important for me. What is important is that people were there. They are so engaged in TB to eradicate it.
Shiselweni	Doctor	General practitioner	Rural	No	No	Knowledge of sequencing	Knowledge from training	We learned something. But you see, you can't integrate all those things in one day or two days. It's difficult. I think that meeting was for one day.
Shiselweni	Doctor	General practitioner	Rural	No	No	Knowledge of sequencing	Knowledge from training	so far it's about what you call actually progressive training, progressive learning.
Shiselweni	Doctor	General practitioner	Rural	No	No	Attitude toward sequencing	Attitude that clinicians should defer to others with more expertise	When I have a problem, I always ask.
Shiselweni	Doctor	General practitioner	Rural	No	No	Attitude toward sequencing	Attitude that clinicians should defer to others with more expertise	I answer to questions when I'm sure that I have at least the control...of at least 80% of the knowledge of that.
Shiselweni	Doctor	General practitioner	Rural	No	No	Perceptions of sequencing	Consistent workload	So far, it didn't affect my work, because I didn't have a problem with my patients. They were doing well clinically, and they finished their treatment. So I think if I'm not wrong, when the sequencing came, when we discovered that in the country, most of our patients we already released them, already discharged them.
Shiselweni	Doctor	General practitioner	Rural	No	No	Attitude toward sequencing	When to use sequencing	What happened actually with those things of sequencing, the way I understand, I think you guys are trying to set it up automatically. You see, you don't wait for, even you already set up a treatment, say DST-first and second-line tested, if there is a need also for it. So the way I understand, the world's trying to set up TB sequencing to become something automatic.
Shiselweni	Doctor	General practitioner	Rural	No	No	Perceptions of sequencing	Skepticism/unproven	I heard about some cases, some facilities, but I can't confirm that the patient finished the treatment, the patient is okay. But they just say, well, okay, let us just do a sequencing. A sequencing, I don't know what went wrong. I don't recall carefully what went wrong with those patients. But it seems like the patient was okay, and then they did a sequencing. And the sequencing came with another…
Shiselweni	Doctor	General practitioner	Rural	No	No	Perceptions of sequencing	Skepticism/unproven	If you guys, you are in a research level, I'm not in a research level, you feel like sequencing is supposed to be in automatic exams. When you are asking different exams, when you are suspecting or you have a presumption of presumptive TB patients, if it must be automatic, we don't mind, we'll do it so, we'll do so. It's just about the box. When the box is on the table, it's okay, we'll sort it.
Shiselweni	Doctor	General practitioner	Rural	No	No	Attitude toward sequencing	Perceive lack of knowledge, defer to expertise	If you guys, you are in a research level, I'm not in a research level, you feel like sequencing is supposed to be in automatic exams. When you are asking different exams, when you are suspecting or you have a presumption of presumptive TB patients, if it must be automatic, we don't mind, we'll do it so, we'll do so. It's just about the box. When the box is on the table, it's okay, we'll sort it.
Shiselweni	Doctor	General practitioner	Rural	No	No	Perceptions of sequencing	Skepticism/unproven	But me, for now, I use the clinical experience, radiological experience, and bacteriological experience. If I encounter a problem, I give a call to people around me in the region or in the national level, that we come up with a plan so that the patient can be okay.
Shiselweni	Doctor	General practitioner	Rural	No	No	Attitude toward sequencing	Attitude that clinicians should rely on clinical judgement as opposed to sequencing results	But me, for now, I use the clinical experience, radiological experience, and bacteriological experience. If I encounter a problem, I give a call to people around me in the region or in the national level, that we come up with a plan so that the patient can be okay.
Shiselweni	Doctor	General practitioner	Rural	No	No	Knowledge of sequencing	Lack of technical knowledge	Oi! That question, to say the truth, I will not answer to it, because a long time, yes, I went for that training, but a long time I didn't read about those things…
Shiselweni	Doctor	General practitioner	Rural	No	No	Knowledge of sequencing	Lack of technical knowledge	I didn't prepare in terms of knowledge about sequencing, honestly speaking.I didn't read about it, honestly.
Shiselweni	Doctor	General practitioner	Rural	No	No	Knowledge of stool sequencing	Lack of information disseminated about using stool as a specimen	Stool, diagnosis of stool TB, yes, but stool sequencing, no. Okay. I haven’t heard of stool sequencing.
Shiselweni	Doctor	General practitioner	Rural	No	No	Knowledge of stool sequencing	Knowledge of stool as a specimen for pediatric TB Diagnosis	I will answer as a clinician who can use a stool to diagnose TB, that's all I can say for now. Normally, if I'm not wrong, that test is used to people less than 15 years, and it was established that the diagnosis of TB in the first place was very difficult to treat them because they are unable, especially for the infant one, difficult for them to produce sputum, to rinse their mouth, to take a de…
Shiselweni	Doctor	General practitioner	Rural	No	No	Perceptions of stool sequencing	Technological Considerations	But what I know, the stool [will] never replace [sputum], no, never. For now, it's difficult for it [sequencing] to replace the GeneXpert. Maybe after some years, I don't know technology is always in evolution, sort of a revolution of technology.
Shiselweni	Doctor	General practitioner	Rural	No	No	Knowledge of stool sequencing	Knowledge of stool as a specimen for pediatric TB Diagnosis	Basically, to go to the point what I'm trying to say, what I know, it's an exam they use for infants and children less than 15 years to diagnose a TB by taking a specimen of stool.
Shiselweni	Doctor	General practitioner	Rural	No	No	Knowledge of stool sequencing	Knowledge of stool as a specimen for TB Diagnosis	The mechanism, the way they use it, almost like the mechanism of GeneXpert to diagnose it.
Shiselweni	Doctor	General practitioner	Rural	No	No	Knowledge of DRTB diagnosis	Role	I'm a general practitioner
Shiselweni	Doctor	General practitioner	Rural	No	No	Attitude toward sequencing	Desire for more information dissemination	If you have software copies of technology of books, you can always forward to me. TB-related, but I prefer internal medicine-related. I think it will help me a lot. TB sequencing also is okay if there is a new research done in the world you can forward to me via my email, and then when I have time, I can open it, download it, put it in the flash disk. So when I have time, somewhere with my flash …
Lubombo	Nurse	TB specialist	Rural	No	No	Knowledge of DRTB diagnosis	Role	I work as a TB nurse for both the DS and DRTB.
Lubombo	Nurse	TB specialist	Rural	No	No	Knowledge of DRTB diagnosis	Role	So my role basically is to, first in diagnosis, is to supervise the others that we have here who are doing TB screening and also to help interpreting the TB test results. So, and then also in health education. So we do health education in the mornings in the clinic. So we do health education, then the others do screening. We send samples to the lab and then I also do results interpretation and th…
Lubombo	Nurse	TB specialist	Rural	No	No	Knowledge of DRTB diagnosis	Involvement in research	Currently, no. There's no research that we are conducting.
Lubombo	Nurse	TB specialist	Rural	No	No	Knowledge of DRTB diagnosis	Patient demographics	He’s a young boy who is doing Form 4. I think he's 19 years old, doing Form 4. He's HIV positive. And yes, I think that's it. He's a male. He stays with his aunt.
Lubombo	Nurse	TB specialist	Rural	No	No	Knowledge of DRTB diagnosis	DR-TB Caseload	At the moment, I only have one DR patient. Earlier this year, there were four. I don't know if I should mention those ones. But currently I only have one. Usually, we used to have more than one.I don't know. Right now, I think it's maybe an issue of poor diagnosis or weak diagnosis mechanisms where we are missing a lot of cases. That's our assumption, but we don't have concrete evidence to suppor…
Lubombo	Nurse	TB specialist	Rural	No	No	Perceptions of DRTB diagnosis	Stigma as a perceived challenge facing DRTB diagnosis	I think maybe the child or maybe the people in this area don't come forward because I understand that there's some stigma against the TB. Some people don't feel comfortable being treated for TB, but maybe that may be a problem. For instance, some of the guys that we were able to treat for TB, they came very late. They came very late, so people don't like coming to the facility. And for us, our sc…
Lubombo	Nurse	TB specialist	Rural	No	No	Knowledge of DRTB diagnosis	Knowledge of DRTB diagnostic algorithm	It's actually, it is a sputum test. We send it to the laboratory. That is where we get the results. We do every laboratory on-site where we do our GeneXpert. So that is where we diagnose. And then if we have a resistance, then we do a better test, like the culture and the DST. Well, besides the usual sputum sample, we sometimes, our doctor uses a clinical judgement for diagnosis, for example, whe…
Lubombo	Nurse	TB specialist	Rural	No	No	Perceptions of DRTB diagnosis	Current diagnostic algorithm works well	Oh, I think it has worked well, because it's clearly a plan, you know, from which we have the steps to take after getting the results. So we can get a correct number of what tests to take. When you get the results, I think it works well, clearly outlined.
Lubombo	Nurse	TB specialist	Rural	No	No	Knowledge of DRTB diagnosis	Knowledge of DRTB diagnostic algorithm	We know from the plan to test positive for TB, is that a test we have to run to see if it's a DR, if it's resistant to one drug, then we move on to test for other drugs, but it's clearly outlined.
Lubombo	Nurse	TB specialist	Rural	No	No	Perceptions of DRTB diagnosis	Reduce specimen requirements	I don't know if it's something that's possible, because one challenge we really have is getting a lot of samples from the client. I don't know if it's possible for, like, you just, when you get a sample, they can be able to perform all the necessary tests from the sample, because coming back to the client and to ask for another sample, it really takes time. If we can have the test concurrently, n…
Lubombo	Nurse	TB specialist	Rural	No	No	Perceptions of DRTB diagnosis	Delayed turnaround time	I don't know if they will improve the turnaround time for the results, because sometimes you find that you have a client, but you can't really start the treatment, because you don't have the results, but you can see the client, and maybe he's not responding well to the treatment.
Lubombo	Nurse	TB specialist	Rural	No	No	Knowledge of sequencing	Lack of technical knowledge	I don't know if I know targeted sequencing.I don’t know how [it works]. I just got the data.
Lubombo	Nurse	TB specialist	Rural	No	No	Knowledge of sequencing	Clinical knowledge	I just know that the testing that we use at the tool remains very targeted.
Lubombo	Nurse	TB specialist	Rural	No	No	Knowledge of sequencing	Knowledge of clinical implementation	Not locally, but we send it to the national laboratory.
Lubombo	Nurse	TB specialist	Rural	No	No	Perceptions of sequencing	Lack of experience with sequencing	I remember the other time we did the sequencing, I don't think we got the results.We were told the results go straight to the doctor or something like that. So we had to pull up the label and pull up to the doctor. I think they say they give the results to the doctor or something like that.The one time that we did sequencing, the results go to the doctor. So I think it's an experience where I don…
Lubombo	Nurse	TB specialist	Rural	No	No	Knowledge of sequencing	Knowledge of clinical implementation	We were told the results go straight to the doctor or something like that. So we had to pull up the label and pull up to the doctor. I think they say they give the results to the doctor or something like that.
Lubombo	Nurse	TB specialist	Rural	No	No	Knowledge of sequencing	Amount of experience	I haven’t been here for a long time. I don’t know what was happening before. I just started working as a TB nurse.
Lubombo	Nurse	TB specialist	Rural	No	No	Knowledge of sequencing	Clinical knowledge	I know that it is a drug susceptibility test... I know the sequencing looks at some first line drugs and second line drugs. The DST was unclear for certain patients until the sequencing. That’s all I can say.
Lubombo	Nurse	TB specialist	Rural	No	No	Perceptions of sequencing	Improved care for DRTB patients	I think it worked well because it gave us the results and we knew what the patient was really suffering from so we were able to have a proper diagnosis from that.
Lubombo	Nurse	TB specialist	Rural	No	No	Perceptions of sequencing	Perceived need for material and human resources	I don’t know, maybe its expensive or what but it could work if we were able to just use it when we have a drug resistant TB. Make it a last resort, but use it. Prefer to use it to avoid missing.
Lubombo	Nurse	TB specialist	Rural	No	No	Perceptions of sequencing	Perceived benefits of sequencing	It’s a good tool.
Lubombo	Nurse	TB specialist	Rural	No	No	Perceptions of sequencing	Consistent workload	I wouldn’t say it added much work because we need an accurate way, so I don’t know much about that.
Lubombo	Nurse	TB specialist	Rural	No	No	Perceptions of sequencing	Results interpretation	We had a doctor then so he came with the results and we were discussing, so I wouldn’t say there was a challenge with that.
Lubombo	Nurse	TB specialist	Rural	No	No	Attitude toward sequencing	Results interpretation	I think we’d use the sequencing results so we focus our decisions.
Lubombo	Nurse	TB specialist	Rural	No	No	Perceptions of sequencing	Communication with CAC	Um... I haven’t heard of a committee, but I think the doctor he’d know maybe.
Lubombo	Nurse	TB specialist	Rural	No	No	Perceptions of sequencing	Ease of communication with patients	I think it wouldn’t be a problem. I would have to simplify, but it wouldn’t be a problem.
Lubombo	Nurse	TB specialist	Rural	No	No	Knowledge of stool sequencing	Knowledge of stool as a specimen for TB Diagnosis	I don't know, but I will say that this is something for us all to have. Especially for kids.
Lubombo	Nurse	TB specialist	Rural	No	No	Perceptions of DRTB diagnosis	Perceived challenges facing DRTB diagnosis in children	When I had to diagnose for children, you know, it was a challenge.
Lubombo	Nurse	TB specialist	Rural	No	No	Knowledge of stool sequencing	Lack of information disseminated about using stool as a specimen	Especially, I think so, to learn about using the stool. But I don't know much about its effectiveness,
Lubombo	Nurse	TB specialist	Rural	No	No	Perceptions of stool sequencing	Potential Impact on TB diagnosis (pediatric, adult, DRTB, TB)	I think it can be a good tool for us.
Lubombo	Nurse	TB specialist	Rural	No	No	Knowledge of stool sequencing	Lack of experience with stool as a specimen	No, we haven’t.
Lubombo	Nurse	TB specialist	Rural	No	No	Knowledge of stool sequencing	Lack of experience with stool as a specimen	I'm not sure right now [what I would do if sputum and stool results didn't agree], but they're still samples, so I don't know which one is more accurate than the other one. I have no idea.
Lubombo	Nurse	TB specialist	Rural	No	No	Knowledge of sequencing	Interpreting result discrepancies	I'm not sure right now, but they're still samples, so I don't know which one is more accurate than the other one. I have no idea.
Lubombo	Nurse	TB specialist	Rural	No	No	Knowledge of stool sequencing	Lack of experience with stool as a specimen	No, I haven't had, I'm not sure.
Lubombo	Nurse	TB specialist	Rural	No	No	Perceptions of stool sequencing	Potential Impact on TB diagnosis (pediatric, adult, DRTB, TB)	But if the stool samples are effective and we can start using them, then I think that would be good.
Lubombo	Nurse	TB specialist	Rural	No	No	Knowledge of sequencing	Knowledge from training	No I havent received training
Hhohho	Doctor	DR-TB specialist	Urban	Yes	Yes	Knowledge of sequencing	Amount of experience	Okay, so basically I've been the DRTB technical advisor for the past eight years in Eswatini.
Hhohho	Doctor	DR-TB specialist	Urban	Yes	Yes	Knowledge of DRTB diagnosis	Knowledge of DRTB program	So my experience as a DRTB technical advisor, basically I was coordinating all the DRTB activities in the country. I helped to set up a regional team which consisted of doctors, nurses in each region...I think in as much as I am on the clinical side, I got an interest in sequencing, mainly because I was leading the DRTB program and having those results from the DRTB to say, we are missing a kind …
Hhohho	Doctor	DR-TB specialist	Urban	Yes	Yes	Perceptions of DRTB diagnosis	Stigma as a perceived challenge facing DRTB diagnosis	I think the first thing was more of DRTB is more centralized. So issues with access, issues with stigma, because we had a setting hospital which was like it's for DRTB patients. So we need to decentralize the services for access but at the same time we understood there was stigma. So if you decentralize it, are the health care workers going to accept that? And the community, how are they going to…
Hhohho	Doctor	DR-TB specialist	Urban	Yes	Yes	Knowledge of sequencing	Knowledge of pilot program	But over the years, a lot of initiatives have implemented. We have seen cases going down. So at first it was more of wanting to reduce the incidents—we want to make sure patients are treated and they do better. And at the same time, we had to do our survey and we picked up that we actually have another mutation that we are not picking up. So instead of being excited that the cases are going down,…
Hhohho	Doctor	DR-TB specialist	Urban	Yes	Yes	Knowledge of DRTB diagnosis	Knowledge of GeneXpert	For DRTB, basically because we use Xpert as the baseline of tests, so we pick up a lot of rifampicin resistance.
Hhohho	Doctor	DR-TB specialist	Urban	Yes	Yes	Perceptions of DRTB diagnosis	Positive perception of NTCP DRTB Program	But the advantage of Eswatini, we send all MTB detected for cultured DST. So we are able to pick other resistances. So we are now picking up the INH, the polydrugs, the XDR and the pre-XDR. We started to pick up a lot of INH resistance.
Hhohho	Doctor	DR-TB specialist	Urban	Yes	Yes	Knowledge of DRTB diagnosis	DR-TB Caseload	So as a trend, we have seen an increase in INH resistance. So INH resistance, I can say it's around 34% of our total DRTB cases. And also rif resistance is around the same. So our commonest two types of resistance is high INH resistance and rifampicin resistance or RDR. Polydrug, around 10%. XDRs, 1-2%. It's not a lot.
Hhohho	Doctor	DR-TB specialist	Urban	Yes	Yes	Perceptions of DRTB diagnosis	Diagnostic gap	I know why also, because you need the second line LPA. So that's an extra test. You need the phenotypic DST, second line DST. You need sequencing. So it's only if the sample goes through the whole process that you are able to pick up a pre-XDR or an XDR. At a minimum, you'd rather have an Xpert test or a LPA test than you are able to pick up INH and rifampicin resistance. My thought is we probabl…
Hhohho	Doctor	DR-TB specialist	Urban	Yes	Yes	Perceptions of sequencing	Need for sequencing (want to expand and transition from pilot to official)	I think the treatment outcomes actually being better in as much as we haven't really fully implemented it. And my thought is if we had really fully implemented it, we would have a difference.
Hhohho	Doctor	DR-TB specialist	Urban	Yes	Yes	Knowledge of sequencing	Involvement in research	Yes. So recently, I think I was just, I'm writing a manuscript on the clinical aspects, like looking at the time we introduced sequencing and just looking at the data.
Hhohho	Doctor	DR-TB specialist	Urban	Yes	Yes	Knowledge of sequencing	Technical knowledge	So we did kind of an analysis looking at the initial resistance using LPA and Xperts and the final resistance using sequencing. We picked that, I think how many, I think more than 50% actually changed regimen. So I'm thinking change, either reclassification of resistance and then the regimen had to change. So we're like, these are the patients who, if we did not know, could have died, right? But …
Hhohho	Doctor	DR-TB specialist	Urban	Yes	Yes	Perceptions of sequencing	Improved care for DRTB patients	So firstly, I can say they were like failed treatment from the beginning, but then they actually were successfully treated afterwards. So I've seen an improvement.
Hhohho	Doctor	DR-TB specialist	Urban	Yes	Yes	Perceptions of sequencing	Perception of others' knowledge	I've also seen an improvement in terms of use of results from the healthcare worker side. At first, it was like a push from the program—“Kindly, these are the results. Can you write these forms?” Send the forms, whatever. But now we felt like they were now like forthcoming—“We have a client who's not doing well—could it be that mutation that we are not picking up?” So we could see them somehow ev…
Hhohho	Doctor	DR-TB specialist	Urban	Yes	Yes	Perceptions of sequencing	DRTB Caseload	Our clients actually coming outside DRRTB site. Because when we were also doing this analysis, I was like drug-susceptible TB with quite a lot. So which means they're in other sites, and these are the people we're referring. And yeah. So probably there's need for more.
Hhohho	Doctor	DR-TB specialist	Urban	Yes	Yes	Knowledge of sequencing	Clinical knowledge	I think in as much as I am on the clinical side, I got an interest in sequencing, mainly because I was leading the DRTB program and having those results from the DRTB to say, we are missing a kind of a mutation.
Hhohho	Doctor	DR-TB specialist	Urban	Yes	Yes	Knowledge of sequencing	Technical knowledge	I got explained, well, that this is actually outside the gene and the one base pair we are testing for the resistance is not where the mutation is outside that. So we are not going to pick it up. And I was like, “so how do we pick it up?” Then they're like, “okay, so you need to test the whole genome to pick it up.” So what kind of test do we need to do that? Then it was like, “it's either you ha…
Hhohho	Doctor	DR-TB specialist	Urban	Yes	Yes	Knowledge of sequencing	Technical knowledge	So targeted, you're just going to target that area where the mutation is
Hhohho	Doctor	DR-TB specialist	Urban	Yes	Yes	Knowledge of sequencing	WGS vs tNGS	So the pros and cons, I also wanted to know, because obviously, if you are a manager or the advisor in that area, I would have wanted a whole genome sequencing for those reasons. But then the pros and cons, we then educated to say, WGS is a lot expensive. One, implementing it is also very extensive. And in terms of experience, you need very experienced people. Targeted next-generation sequencing,…
Hhohho	Doctor	DR-TB specialist	Urban	Yes	Yes	Knowledge of sequencing	Knowledge of pilot program	if you are a manager or the advisor in that area, I would have wanted a whole genome sequencing for those reasons.
Hhohho	Doctor	DR-TB specialist	Urban	Yes	Yes	Knowledge of sequencing	Knowledge of clinical implementation	But then the pros and cons, we then educated to say, WGS is a lot expensive...One, implementing it is also very expensive. And in terms of experience, you need very experienced people… Targeted next-generation sequencing, you need a small machine. Implementing it is going to be easy. Turnaround time is going to be shorter.
Hhohho	Doctor	DR-TB specialist	Urban	Yes	Yes	Perceptions of sequencing	Limited resistance predicitons	Unfortunately, the delaminid is not tested… So that means I'm going to give people delaminid, not knowing. But I guess I just say it's still fine, because it's just delaminid, but all these other drugs are going to be tested anyway.
Hhohho	Doctor	DR-TB specialist	Urban	Yes	Yes	Knowledge of sequencing	Clinical knowledge	Obviously, me, I have a knowledge of the drugs that we're going to use. Are we going to sequence all? And I was told, it's 13 drugs for now. But unfortunately, the delaminid is not tested.
Hhohho	Doctor	DR-TB specialist	Urban	Yes	Yes	Attitude toward sequencing	Desire for more information dissemination	The training has not been extensive. And the only training we had was just people to know about sequencing in the DRTB sites, non-DRTB sites probably not... You also need to explain to your clinicians so that they understand the reason why and what is really happening in the lab.
Hhohho	Doctor	DR-TB specialist	Urban	Yes	Yes	Attitude toward sequencing	Attitude that more information should be disseminated	you also need to explain to your clinicians so that they understand the reason why and what is really happening in the lab.
Hhohho	Doctor	DR-TB specialist	Urban	Yes	Yes	Perceptions of sequencing	Inconsistent delivery of results	Okay. To tell the truth, it has been a rollercoaster. I was like, sequencing is here, very excited. I want to get results. To tell the truth, we have never really gotten results very consistently over the years. I've been in a situation where I would say, oh, results are here. I share results with the committee. And all of a sudden, I'm told, there are no results. The machine is dumped. I'm so st…
Hhohho	Doctor	DR-TB specialist	Urban	Yes	Yes	Knowledge of sequencing	Knowledge of pilot program	We have set up a clinical, like we have a biweekly meeting. So we discuss cases. So I would always say, just bring those cases we discuss and make a decision to say, what can it be without the sequencing results? So this happened over time.
Hhohho	Doctor	DR-TB specialist	Urban	Yes	Yes	Knowledge of sequencing	Knowledge of pilot program	Then later on, we were discussing with the Borstel team. They came in to support, train again.
Hhohho	Doctor	DR-TB specialist	Urban	Yes	Yes	Perceptions of sequencing	Delayed turnaround time	So at least for me, I thought it would take at least like seven days, maximum two weeks to get the results. But it's not the case. We are taking a long time to get the results, because we are doing the culture. That means another two weeks, right, after culturing... It's the turnaround time also that is an issue. It's taking a long time. I mean, from what we talked about, I thought it takes a sho…
Hhohho	Doctor	DR-TB specialist	Urban	Yes	Yes	Perceptions of sequencing	Direct sputum vs culture	How did I pick it up? It's not like it's something that was really complicated. We had visitors and we were just going through the whole process. So now we're talking about sequencing. So in my head I already was like, oh then after LPA, it goes for sequencing according to the algorithm, right? It goes for sequencing. We also do phenotypic DST using our MGIT. You see? And this lady was like, “no,…
Hhohho	Doctor	DR-TB specialist	Urban	Yes	Yes	Perceptions of sequencing	Direct sputum vs culture	It would be interesting to get to know from the team why they are not doing direct sputum. If not, you're doing culture. What were the reasons for those changes? Were those things communicated to the program or whatever? I don't know.
Hhohho	Doctor	DR-TB specialist	Urban	Yes	Yes	Perceptions of stool sequencing	Potential Impact on TB diagnosis (pediatric, adult, DRTB, TB)	I think that would help because I know stool, we're not culturing, so we're not going to be forced to just do it straight up. Right. I think it would help. Although it would have been nicer to then compare this with direct [sputum]. So yeah, I think stool could bring a change. Maybe it could be our game changer probably in terms of turnaround time, and also doing it directly. Yeah.
Hhohho	Doctor	DR-TB specialist	Urban	Yes	Yes	Knowledge of stool sequencing	Knowledge of stool sequencing	So stool sequencing, I just know it from mainly from Baylor anyway. So I know Dr. [xx] when we are developing the protocol. So in first years, we did stool using Xpert, but already as a DRTB person, I had a question. I was like, okay, it's good guys. Yes, we can get these MTB cases, but I'm worried because we are going to still miss the DRTB aspect. It will be interesting if we could also do DST …
Hhohho	Doctor	DR-TB specialist	Urban	Yes	Yes	Perceptions of stool sequencing	Potential Impact on TB diagnosis (pediatric, adult, DRTB, TB)	So I think that was also like a plus on my side because what we're preaching was like, we still have to collect a stool, but you still have to collect a sputum so that you are able to do the other test. So we felt like we are sending different messages, you understand, in a message, oh, we're happy, we can use the stool to do whatever. They're like, but for MDR-TB we can't use the stool. So we st…
Hhohho	Doctor	DR-TB specialist	Urban	Yes	Yes	Perceptions of stool sequencing	Information disseminated about using stool as a specimen	So we felt like we are sending different messages, you understand, in a message, oh, we're happy, we can use the stool to do whatever. They're like, but for MDR-TB we can't use the stool. So we still need a sputum. So we were like, what exactly are we doing?
Hhohho	Doctor	DR-TB specialist	Urban	Yes	Yes	Perceptions of sequencing	Perception of others' knowledge	So for me, that was a plus to say it's good, but this is more research of which I've always seen that it's only a few people who know about it.So I think I saw it when we went to Mbabane, it was good when we were sharing like, oh, there's this new technology and you know, the sensitivity is like this, specificity is like this, added value is this. Then they had to appreciate to say, oh, okay. Bec…
Hhohho	Doctor	DR-TB specialist	Urban	Yes	Yes	Attitude toward sequencing	Attitude that more information should be disseminated	Probably the advantage was that I was in the program, but also the other thing is Baylor does not really talk about what they do. I think it's something that I was always telling Alex, we need to be telling more to the program. So we also go to NTCP so that they are aware that we're doing such to get their support. And also even in the facilities, like last time we went to Mbabane, we really talk…
Hhohho	Doctor	DR-TB specialist	Urban	Yes	Yes	Perceptions of sequencing	Lack of information disseminated about sequencing	But also the other thing is Baylor does not really talk about what they do. I think it's something that I was always telling Alex, we need to be telling more to the program. So we also go to NTCP so that they are aware that we're doing such to get their support.
Hhohho	Doctor	DR-TB specialist	Urban	Yes	Yes	Knowledge of stool sequencing	Lack of information disseminated about using stool as a specimen	No. Sequencing was just mainly people know about sputum, not from stool. Stool is only now for NTCP anyway. And I think the National TB Program only issued a memo just this Month, I think? Yeah. So it's still new. And even sequencing, not everyone knows about it. So it's the start.[First] You say, oh, the sequencing. So sequencing, these are the samples we can use for sequencing. I think we need …
Hhohho	Doctor	DR-TB specialist	Urban	Yes	Yes	Attitude toward sequencing	Attitude that more information should be disseminated	[First] You say, oh, the sequencing. So sequencing, these are the samples we can use for sequencing. I think we need to start from there. So the training might be more on the lab. Lab-based people might need to understand.But I feel like there's need for knowledge, especially if I'm a lab tech manager of this facility. I need to know the whole process. I might not need to know the nitty-gritties …
Hhohho	Doctor	DR-TB specialist	Urban	Yes	Yes	Knowledge of sequencing	Knowledge of pilot program	So what I understood sequencing, yes, it can only be done at NTRL.
Hhohho	Doctor	DR-TB specialist	Urban	Yes	Yes	Attitude toward sequencing	Attitude that sequencing should be expanded	I know on the request form, there will be need probably to tick somewhere to say, okay, I want to do a certain test. Yeah, yeah. So just to have them structured
Hhohho	Doctor	DR-TB specialist	Urban	Yes	Yes	Attitude toward sequencing	Attitude that more information should be disseminated	So for me, it's sharing results.So if there's a forum, like we have these lab and data quality forums. I used to do this QRMs, quarterly review meetings. Yes. We bring facilities and we have programs and we discuss such forums. If we could share like certain data, we would share that, oh, we have different technologies to do the test. And you can even share—“maybe in this year or in this quarter …
Hhohho	Doctor	DR-TB specialist	Urban	Yes	Yes	Attitude toward sequencing	Attitude that more information should be disseminated	I used to do this QRMs, quarterly review meetings. Yes. We bring facilities and we have programs and we discuss such forums. If we could share like certain data, we would share that, oh, we have different technologies to do the test. And you can even share—“maybe in this year or in this quarter we did this test, we picked up so many TB using this technology, we made it big, this, this, this.” So …
Hhohho	Doctor	DR-TB specialist	Urban	Yes	Yes	Perceptions of sequencing	Delayed turnaround time	And the other thing people want is this turnaround time. If it's going to take them the longest time, they're like, ah, I'd rather stick with my GeneXpert and use my clinical judgment to make those decisions.
Hhohho	Doctor	DR-TB specialist	Urban	Yes	Yes	Perceptions of sequencing	Perception of others' knowledge	So I think I saw it when we went to Mbabane, it was good when we were sharing like, oh, there's this new technology and you know, the sensitivity is like this, specificity is like this, added value is this. Then they had to appreciate to say, oh, okay. Because even with these tools, some were not like confident. They were like, is it that sensitive? What added value? Can't I just use this time? S…
Hhohho	Doctor	DR-TB specialist	Urban	Yes	Yes	Knowledge of DRTB diagnosis	Patient demographics	Exactly. HIV co-infection rate is like 65%. And MDR-TB is 71%. So you see, if we don't pick them up, then we have an issue. So, and then kids, we don't pick them up. I know we have a lot. It's like all proportion is around 6%.
Hhohho	Doctor	DR-TB specialist	Urban	Yes	Yes	Knowledge of DRTB diagnosis	DR-TB Caseload	Yet the target is like 12 to 15%. We are never reached the target. That's tight. It's because it's also, people are like, ah, it's the specimen. So maybe with the stool, we can pick up more. I don't know. Yeah.
Hhohho	Doctor	DR-TB specialist	Urban	Yes	Yes	Perceptions of sequencing	Delayed turnaround time	That is one thing [reduced turnaround time] if you tell them they will be so happy, because that’s our issue in the moment its getting the results after culture and DSTs its taking forever. It’s like some of the patients have been forgotten and then the results come back. Sometimes they might not realize or even review. Or they need to go back to the lab to look for the results because they have …
Manzini	Doctor	DR-TB specialist	Urban	No	Yes	Knowledge of DRTB diagnosis	Role	I'm TB technical advisor for the Eswatini Tuberculosis Control Program. So I do not directly involve in the patient care, that's me, I don't directly attend the patients. But I do support the frontline clinicians who are working there in terms of giving the training, as well as disseminating targeted sequencing results, and then getting clinical advisory form filled up, and then summarizing the c…
Manzini	Doctor	DR-TB specialist	Urban	No	Yes	Knowledge of DRTB diagnosis	Amount of experience	In fact, I have worked with MSF for more than 13 years. So with MSF, we are always involved in providing direct care to the patients. So in fact, I have quite a long enough clinical practice of providing care to the patients in many countries. But not here. Not here, okay, but in many other places.
Manzini	Doctor	DR-TB specialist	Urban	No	Yes	Knowledge of DRTB diagnosis	Knowledge of GeneXpert	Currently the diagnostic tool, you know, for the TB they're using Xpert MTB Ultra so which also detects rifampicin resistance. But as I don't know you may be aware of that, Eswatini has this unique strain of the RRTB that's with the I491F mutation. So which is not picked up by the Xpert, you know, ultra.
Manzini	Doctor	DR-TB specialist	Urban	No	Yes	Knowledge of DRTB diagnosis	Knowledge of I491F mutation	Eswatini has this unique strain of the RRTB that's with the I491F mutation. So which is not picked up by the Xpert, you know, ultra. And then according to our interim analysis, we already see that, you know, it was not even picked up by the phenotypic DST, LPA.
Manzini	Doctor	DR-TB specialist	Urban	No	Yes	Knowledge of DRTB diagnosis	Involvement in research	And then according to our interim analysis, we already see that, you know, it was not even picked up by the phenotypic DST, LPA. So only we saw this strain was, you know, picked up only by the sequencing.
Manzini	Doctor	DR-TB specialist	Urban	No	Yes	Knowledge of sequencing	Knowledge of pilot program	So maybe it's also contributing a large part of the domination of this strain, you know, transmission in the community. And then with the sequencing project, this became, you know, a key diagnostic tool to pick up, you know, such strain.
Manzini	Doctor	DR-TB specialist	Urban	No	Yes	Attitude toward sequencing	Attitude that sequencing should be expanded	So maybe it's also contributing a large part of the domination of this strain, you know, transmission in the community. And then with the sequencing project, this became, you know, a key diagnostic tool to pick up, you know, such strain. In fact, we really appreciate having this technology given the strain the country has.
Manzini	Doctor	DR-TB specialist	Urban	No	Yes	Knowledge of DRTB diagnosis	Knowledge of DRTB diagnostic algorithm	So the whole cascade is the, you know, facility where they have the system screening, you know, by symptom. And then in the community as well among the contacts, household contacts, and in some targeted, you know, community hotspot area. So through the, we call this TB champion, which is a kind of community health worker. It starts with this kind of screening. Then after any presented TB, you kno…
Manzini	Doctor	DR-TB specialist	Urban	No	Yes	Knowledge of DRTB diagnosis	Knowledge of DRTB program	So through the, we call this TB champion, which is a kind of community health worker. It starts with this kind of screening.
Manzini	Doctor	DR-TB specialist	Urban	No	Yes	Knowledge of DRTB diagnosis	Knowledge of DRTB program	Okay, then the treatment. So as soon as the results are available, there is also CMIS, you know, system, which is interconnected with the laboratory information system. So clinicians can receive the results, you know, through this system or, you know, sometimes even let technicians are more, you know, proactive and call the facility with the positive, GeneXpert positive result, you know, to the f…
Manzini	Doctor	DR-TB specialist	Urban	No	Yes	Knowledge of DRTB diagnosis	Knowledge of DRTB program	And oh, yeah, in terms of service delivery, both TB and DRTB, it is decentralized. For example, TB basic management unit, there are 149 TB treatment units in the whole country. But for DRTB, it is, you know, in total there are 14 DRTB treatment sites. So somehow, both, you know, even though DRTB decentralization is not that much wider as the DSTB, but it is, you know, given the number of patients…
Manzini	Doctor	DR-TB specialist	Urban	No	Yes	Knowledge of sequencing	Knowledge of pilot program	In fact, the sequencing has been implemented as a project. So, but we haven't transitioned it, you know, as an end of implementation. However, we have already developed, you know, diagnostic algorithm. So, in the near future, we believe that, you know, this diagnostic algorithm will be finalized, and it will be, the sequencing will be implemented as an end of programmatic condition. So even thoug…
Manzini	Doctor	DR-TB specialist	Urban	No	Yes	Knowledge of sequencing	Knowledge of pilot program	Yes, it is by batches, you know, cumulative results are sent to us, you know, from time to time whenever the result is available. Okay. So then, so we disseminate, you know, NTCP, the lab send the result, you know, to the NTCP. So then, NTCP disseminate to the region, you know, focal, DRTB focal person. Okay. So, it's not systematic like, you know, that we are doing for the GeneXpert, for example…
Manzini	Doctor	DR-TB specialist	Urban	No	Yes	Perceptions of DRTB diagnosis	Perceived operational challenges facing DRTB diagnosis	For instance there are some cases who are isoniazid resistant which DRTB doctor are not aware of at all because they are very far from a facility, so sometimes by the time the patient reaches the facility they are already finishing the previous treatment which may not be optimal treatment or the patient may have already been lost to follow up or they may have already died.
Manzini	Doctor	DR-TB specialist	Urban	No	Yes	Perceptions of sequencing	Delayed turnaround time	So I think the standardizing the reporting and dissemination of sequencing result would probably improve by turnaround time so that it can reach the healthcare workers who are direct in contact with the patients.
Manzini	Doctor	DR-TB specialist	Urban	No	Yes	Perceptions of sequencing	Delayed turnaround time	I have to say, you know, because it's under the project, we do understand about reporting one, but otherwise it's doing pretty well, even though there is the, I don't know, because the, for example, it say that the machine can give the result in three to five days time, diagnosis turnaround time, not result reaching to the facility. But there are several factors that, you know, cause the turnarou…
Manzini	Doctor	DR-TB specialist	Urban	No	Yes	Perceptions of sequencing	Delayed turnaround time	So one is that it doesn't reach to the lab in early enough time. So for example, if a patient's diagnosis is the RRTB, the sample should reach for the targeted sequencing and culture to the lab. On the day, at least on the day, the patient is traced back to the health facility for initiating the RRTB treatment. Okay, so to some patients it's happening, some patients it's not happening.
Manzini	Doctor	DR-TB specialist	Urban	No	Yes	Perceptions of sequencing	Delayed turnaround time	Okay, the other part is also, I think the, that maybe specimen transport delay as well, because the run of the specimen pickups is only like two times per week. Okay, so sometimes the car is broken, there's no fuel or the driver is sick. So it's also dealing this. So this, it's not because of the project itself, but it's also because of our program, so which is causing increase, I mean, delay in …
Manzini	Doctor	DR-TB specialist	Urban	No	Yes	Attitude toward sequencing	Attitude that sequencing should be expanded	If we can improve that [turnaround time], I think that will be really good that we can utilize the real time sequencing result for the initiation of the DRTB treatment. So we can provide optimum treatment regimen since in the beginning of treatment. So I think this is the only area that we need to improve when we transition into programmatic implementation.
Manzini	Doctor	DR-TB specialist	Urban	No	Yes	Perceptions of sequencing	Perception of pilot program	The coordination among the partners, the TB providers and all these people, both the university, Baylor—the College and Foundation, and EHLS and National Laboratory, and NTCP, they are coordinating pretty well in running the project.
Manzini	Doctor	DR-TB specialist	Urban	No	Yes	Perceptions of sequencing	Confidence in results	I believe that the result are accurate.
Manzini	Doctor	DR-TB specialist	Urban	No	Yes	Perceptions of sequencing	Perception of others' knowledge	But there may also be a concern. I do not know. There is the quite failure of sequencing run. So I do not know. I do not know it for sure. Would that be because of the need to improve the proficiency skill of the work is done? So I think that's all I can think of.
Manzini	Doctor	DR-TB specialist	Urban	No	Yes	Knowledge of sequencing	Knowledge of pilot program	I think in the early phase of the project, I was told they're using the culture isolate, right? But I think they already switched to using direct sputum specimen.
Manzini	Doctor	DR-TB specialist	Urban	No	Yes	Knowledge of stool sequencing	Lack of experience with sequencing	I mean, I arrived only a year ago, so I did not know about the use of stool for sequencing. I did not know about the use of stool for sequencing, but I read some document that the country has, and also one published article that the country has a project using a stool specimen for sequencing, yes.
Manzini	Doctor	DR-TB specialist	Urban	No	Yes	Perceptions of stool sequencing	Potential Impact on TB diagnosis (pediatric, adult, DRTB, TB)	I think it will be really good because, especially like the populations, children for whom the collection specimen is pretty challenging because the need are intrusive, procedure like a nasal gastric aspiration or the sputum indexing and the nasal pharyngeal aspiration. I see it as very good for the patients, the clients, very good for the clients and as well as for the healthcare workers.
Manzini	Doctor	DR-TB specialist	Urban	No	Yes	Perceptions of DRTB diagnosis	Perceived operational challenges facing DRTB diagnosis	It's both side because, for example, when we went for the drug program review, we saw that facilities are not really utilizing the sputum indexing machine and the nasal exam, and then they are not really doing it, and then they are not doing the aspiration. And then we asked, so what's the challenges? And then the receptiveness of the caregiver is pretty low for such intrusive procedure. And it's…
Manzini	Doctor	DR-TB specialist	Urban	No	Yes	Perceptions of stool sequencing	Potential perception of stool by providers	So I think even healthcare worker perspective is because they don't need to perform this intrusive procedure. They would be more inclined, you know, to prescribe this test. So even though it may be, we may have a bit of the concern about losing the skill of the healthcare worker who are already performing such intrusive procedure, but our guideline already make a, for example, stool test for Gene…
						Perceptions of stool sequencing	Technological Considerations	In terms of technology, I do not know that whether to be able to produce these reliable results because the lab is very critical.
Manzini	Doctor	DR-TB specialist	Urban	No	Yes	Perceptions of stool sequencing	Operational considerations	From the clinician side, you know, ordering and then the collection, and then as well as programmatic coordination, as I mentioned earlier coordination with the clinician and the healthcare workers. I do not see a barrier in terms of operation.
Manzini	Doctor	DR-TB specialist	Urban	No	Yes	Perceptions of DRTB diagnosis	Importance of the Lab	So we have a, we used to say that, especially for DRTB, the lab is in fact head and shoulder of the DRTB care.
Manzini	Doctor	DR-TB specialist	Urban	No	Yes	Perceptions of sequencing	Need for sequencing (want to expand and transition from pilot to official)	If the country has been capacitated with this skill set, and then, and the country already has the infrastructure, that's means sequencing machine and laboratory, they're already there. I do not foresee any, you know, any big constraint that would halt this project for performing implementation of this test.
Manzini	Doctor	DR-TB specialist	Urban	No	Yes	Perceptions of sequencing	Confidence in results	So if we take sequencing result is accurate, right like little latest guidelines say, okay, for this, this tract so the performance of sequencing technology is good. So in fact, I don't see a big issue. So I do not see any big challenges given the accuracy of sequencing result.
Manzini	Doctor	DR-TB specialist	Urban	No	Yes	Knowledge of sequencing	Clinical knowledge	So for example, for the ART care, because I used to work as HIV clinician as well, the PLHIV, we also have this virus DST as well, right? We also got multidrug resistance as well. So we use Stanford, you know, chart to see what mutation there is or what does it mean, right?
Manzini	Doctor	DR-TB specialist	Urban	No	Yes	Perceptions of sequencing	Perception of others' knowledge	And we train the clinicians. They do, they do know, they pick it up quickly, and then quickly, and then they could utilize the result for the clinical management.
Manzini	Doctor	DR-TB specialist	Urban	No	Yes	Perceptions of sequencing	Perception of others' knowledge	So for example, this mutation is the corollary to this drug resistance. If we simply, you know, train the healthcare worker, then they'll be able to know in the result, this mutation resemble to this drug resistance, like for the LPA, you know? So it's the same. So, and the clinicians already use the LPA result. I do not see any difficulties for the clinicians to apply sequencing result and their…
Manzini	Doctor	DR-TB specialist	Urban	No	Yes	Perceptions of stool sequencing	Information disseminated about using stool as a specimen	So for example, this mutation is the corollary to this drug resistance. If we simply, you know, train the healthcare worker, then they'll be able to know in the result, this mutation resemble to this drug resistance, like for the LPA, you know? So it's the same. So, and the clinicians already use the LPA result. I do not see any difficulties for the clinicians to apply sequencing result and their…
Manzini	Doctor	DR-TB specialist	Urban	No	Yes	Knowledge of sequencing	Knowledge from training	Since I arrive, it's that there's no, even though we be requesting about the training for the clinicians, you know, how to interpret sequencing result, it didn't happen yet.But I think in the future, I don't know, I think we have the activity budget line. So we are planning to do that training as well.
Manzini	Doctor	DR-TB specialist	Urban	No	Yes	Attitude toward sequencing	Attitude that more information should be disseminated	But I think in the future, I don't know, I think we have the activity budget line. So we are planning to do that training as well.
Manzini	Doctor	DR-TB specialist	Urban	No	Yes	Knowledge of sequencing	Knowledge of clinical implementation	But anyhow, when we get the result, the result has the mutation and what drugs it's resistant. And then when I sent the result out, I also get a brief summary of which drugs are resistant.
Manzini	Doctor	DR-TB specialist	Urban	No	Yes	Perceptions of sequencing	Perception of others' knowledge	And then when I sent the result out, I also get a brief summary of which drugs are resistant. So it's, even though it's not formal training, but there are already some familiar with how to interpret the result and how to apply in the clinical management.
Manzini	Doctor	DR-TB specialist	Urban	No	Yes	Perceptions of sequencing	Increased workload	I think it's, maybe because of this, the, for example, when I sent, I don't know about the laptop, our clinicians, what I could send is, so when I sent the sequencing result, okay, that the package, when we asked to fill up the CEC form, I mean, no, only two clinicians are saying it makes us, the rest, they didn't send, but it could be the reason of the, like the workload they have to attend the …
Manzini	Doctor	DR-TB specialist	Urban	No	Yes	Perceptions of sequencing	Confidence in results	Other reason is the clinician, what I saw is the, like a couple of clinicians, they are quite, you know, confident themselves. And then I have to say they are also competent as well, because unlike other countries, we do not have like DRTB concierge. In other countries, we do have such concierge. But here, you know, we do not have this. And then maybe the clinicians are quite competent, we do not…
Manzini	Doctor	DR-TB specialist	Urban	No	Yes	Perceptions of sequencing	Increased workload	Other reason is the clinician, what I saw is the, like a couple of clinicians, they are quite, you know, confident themselves. And then I have to say they are also competent as well, because unlike other countries, we do not have like DRTB concierge. In other countries, we do have such concierge. But here, you know, we do not have this. And then maybe the clinicians are quite competent, we do not…
Manzini	Doctor	DR-TB specialist	Urban	No	Yes	Perceptions of DRTB diagnosis	Positive perception of NTCP DRTB Program	other reason is the clinician, what I saw is the, like a couple of clinicians, they are quite, you know, confident themselves. And then I have to say they are also competent as well, because unlike other countries, we do not have like DRTB concierge. In other countries, we do have such concierge. But here, you know, we do not have this. And then maybe the clinicians are quite competent, we do not…
Manzini	Doctor	DR-TB specialist	Urban	No	Yes	Perceptions of sequencing	Increased workload	I think for the clinicians down their level, they may think that it's a bit tedious work and then why we have to wait the program, we already know that the treatment regime will be in such way, but the fact is that in the policy, some regimens that are recommended by the CAC, or that clinicians utilize may not really establish policy, so having CAC, not only getting the expertise advice, but also…
Manzini	Doctor	DR-TB specialist	Urban	No	Yes	Perceptions of sequencing	Good comunication with CAC	It is, for me, it's always good to have this, the peer or government support, especially, you know, in the CAC committee, we have some really top-notch expertise, right, so I really take it as very positive, establishment, and really proud for the country to have such mechanism as well, so for me, personally, it's very useful.
Manzini	Doctor	DR-TB specialist	Urban	No	Yes	Attitude toward stool sequencing	Attitude that stool sequencing should be expanded	I like to request, like, having sequencing for the stool or other specimens in the future, I don't know, like, for example lymph nodes, or this kind of body fluid specimen in the future if possible to introduce them as well
Manzini	Doctor	DR-TB specialist	Urban	No	Yes	Attitude toward stool sequencing	Attitude that more studies should be conducted	And then probably, like look at cost effectiveness of sequencing used in here. Because for long-term sustainability, we really need to convince the government of Eswatini that it is worth to invest for the country given the scenario of the drug-resistant TB in the country. So, the cost-effectiveness study and more thorough analysis and report of the sequencing technology would give us the evidenc…
Manzini	Doctor	DR-TB specialist	Urban	No	Yes	Perceptions of sequencing	Delayed turnaround time	So, I think it would be great, and the other thing is to improve turnaround time for a sequencing result. So, that's all I would like to suggest for the improvement.
Lubombo	Doctor	TB specialist	Peri-urban	Yes	No	Knowledge of DRTB diagnosis	Role	I'm the Regional TB Doctor for Lubombo.
Lubombo	Doctor	TB specialist	Peri-urban	Yes	No	Knowledge of DRTB diagnosis	Clinical responsibilities	My duties are mainly clinical where I am a team leader for a team consisting of nurses, adherence counsellors and other support staff from surveillance through to diagnosis, management, follow-up, treatment completion up to post-treatment follow-up.
Lubombo	Doctor	TB specialist	Peri-urban	Yes	No	Knowledge of DRTB diagnosis	Involvement in research	Yes, but for my personal research, I am not affiliated to any organization for research. I just do it on my own. Mostly quality improvement projects with my facility. Some for my school, some for my own. Yeah, but it's mostly quality improvement projects.
Lubombo	Doctor	TB specialist	Peri-urban	Yes	No	Perceptions of DRTB diagnosis	Improved screening	The demand is high for activities. We have so many patients who, I think we are at a stage where they request for services. I think most of our patients that we see, 70%, 60-70% they are triaged with the entrance and some from OPD. But we have that 30% who come and say they are really requesting for them to be tested for TB. So the demand is high, but maybe the challenge would be how to different…
Lubombo	Doctor	TB specialist	Peri-urban	Yes	No	Knowledge of DRTB diagnosis	Patient demographics	Mostly what we see, we see a lot of male patients with TB. We have a lot of them. I think on a scale, I think maybe around 70% or so, there are male patients, then we have female patients. And with that respect, most of the male patients we have, they have advanced disease. And the female patients we have, they pretty much come early and the treatment outcome for females in my region, they are fa…
Lubombo	Doctor	TB specialist	Peri-urban	Yes	No	Knowledge of DRTB diagnosis	DR-TB Caseload	I might not have that number. I’d need to touch base with the database. Yeah, maybe in the 20s, 20-something I think. I'm not sure. If there is a number, I might need to check in there. I'm not sure. Yes, in that area.
Lubombo	Doctor	TB specialist	Peri-urban	Yes	No	Knowledge of DRTB diagnosis	Knowledge of DRTB diagnostic algorithm	All presumptive TB patients who come to our clinic, they give two sputums, one for GeneXpert and one for culture and LPA. So, if you do a GeneXpert, we are using a GeneXpert result saying they are resistant as a proxy to MDR. And sometimes, if you are lucky enough, you get LPA results, which is rare, but maybe after a month, you get culture results which can also confirm INH resistance. So, the m…
Lubombo	Doctor	TB specialist	Peri-urban	Yes	No	Perceptions of DRTB diagnosis	Perceived operational challenges facing DRTB diagnosis	It's not working well because of shortage of human resources and the vast nature of the region. Because you find there are other areas where patients struggle to get the facilities where they can sometimes be done. So, it's really not working. For the GeneXpert machines that we have, in most cases, they are overwhelmed. In most cases, the two-hour, turnaround time for GeneXpert is not observed, b…
Lubombo	Doctor	TB specialist	Peri-urban	Yes	No	Knowledge of sequencing	Knowledge of pilot program	It's a new kit on the block that came last year that we are currently using. In our context, it came due to the discovery of some mutation that was being missed by the GeneXpert...So, the gene sequencing was actually brought into play after that discovery to actually try and get all those cases.
Lubombo	Doctor	TB specialist	Peri-urban	Yes	No	Knowledge of DRTB diagnosis	Knowledge of GeneXpert	So, you realize the GeneXpert would target a certain segment of the genome. It doesn't map the whole genome.
Lubombo	Doctor	TB specialist	Peri-urban	Yes	No	Knowledge of sequencing	Technical knowledge	So, if for that segment, maybe the amino acid sequence confirms what the GeneXpert machine is programmed to read sensitive, it will read sensitive. Yet, maybe there are other regions that will confirm resistance.
Lubombo	Doctor	TB specialist	Peri-urban	Yes	No	Knowledge of sequencing	Knowledge of I491F mutation	So, that I491F mutation, when it was detected in Eswatini, that's when we realized that maybe there are patients who come. Now, they’re DSTB patients, but maybe later on we will get a sample and it will say it's INH mono-resistance, but they also have that mutation that would have been missed by the GeneXpert.So, the gene sequence was actually brought into play after that discovery to actually tr…
Lubombo	Doctor	TB specialist	Peri-urban	Yes	No	Knowledge of sequencing	Knowledge of clinical implementation	So, currently, I think the INH mono-resistance samples are going through gene sequencing.
Lubombo	Doctor	TB specialist	Peri-urban	Yes	No	Perceptions of sequencing	Improved resistance prediction	Also, what we noted was all those patients with the I491F mutation, once you confirm them, even before confirmation, you are going to realize that they are not doing well on treatment yet. The genotype test you have in the GeneXpert would be saying they are susceptible. So, you would compare this with a patient who is taking tablets, but they are not doing well. So, you wonder, is it compliance o…
Lubombo	Doctor	TB specialist	Peri-urban	Yes	No	Attitude toward sequencing	When to use sequencing	There are some samples that clinicians would actually request for a gene sequence.
Lubombo	Doctor	TB specialist	Peri-urban	Yes	No	Perceptions of sequencing	Good comunication with CAC	The doctor has to finish some information to put the results in context. Like, there is a form that comes. That would ask you to view the demographics of the patient, the treatment dates in terms of TB and HIV, the results, and a summary of how the patient is doing and which current regimen the patient is on. So, if you send it back to the program, there is a committee that will sit down and mayb…
Lubombo	Doctor	TB specialist	Peri-urban	Yes	No	Knowledge of sequencing	Knowledge of pilot program	The doctor has to finish some information to put the results in context. Like, there is a form that comes. That would ask you to view the demographics of the patient, the treatment dates in terms of TB and HIV, the results, and a summary of how the patient is doing and which current regimen the patient is on. So, if you send it back to the program, there is a committee that will sit down and mayb…
Lubombo	Doctor	TB specialist	Peri-urban	Yes	No	Perceptions of sequencing	Ease of communication with the Lab	The communication for me is working well and we always get the feedback in time. So, for now, I think it is really working well. I really don't have any complaints or any problems with regards to the communication channels that we are using.
Lubombo	Doctor	TB specialist	Peri-urban	Yes	No	Perceptions of sequencing	Lack of resources	It just has to do with the turnaround times and the availability of the reagents.
Lubombo	Doctor	TB specialist	Peri-urban	Yes	No	Perceptions of sequencing	Inconsistent delivery of results	There are times that we can go for some months when we don't have the gene sequence.
Lubombo	Doctor	TB specialist	Peri-urban	Yes	No	Attitude toward sequencing	Attitude that sequencing should be expanded	For me, I think if this test could actually be rolled out, it could help for us to just start a patient maybe on the right regimen.
Lubombo	Doctor	TB specialist	Peri-urban	Yes	No	Perceptions of sequencing	Multiple regimen changes lead to patient frustration and confusion	Because what we have seen would be we are forced to change regimens now and again and many patients are complaining. So, in most cases, you will face a patient who thinks they are doing well and you are telling them, I am changing the regimen and they don't really understand what is happening. So, maybe if possible, if there could be a rollout of the gene sequence to cover maybe all cases from di…
Lubombo	Doctor	TB specialist	Peri-urban	Yes	No	Attitude toward sequencing	When to use sequencing	So, maybe if possible, if there could be a rollout of the gene sequence to cover maybe all cases from diagnosis, so that at the beginning of treatment, you just have a result that is pointing to the possible mutations that are available and you tailor-make the regimens to what the gene sequence is telling you. It will make life easier. It will also save resources for the country. Because you won'…
Lubombo	Doctor	TB specialist	Peri-urban	Yes	No	Attitude toward sequencing	Desire for more information dissemination	Unfortunately, the system is designed in such a way that we, as regional MOs, maybe I can say we don't interpret them.
Lubombo	Doctor	TB specialist	Peri-urban	Yes	No	Perceptions of sequencing	Easy interpretation of results	They [the lab] really interpret everything.All they want from us is for us to finish them with the history.They do send the results to us. So, in most cases, it would be just written is it susceptible or resistant.
Lubombo	Doctor	TB specialist	Peri-urban	Yes	No	Knowledge of sequencing	Knowledge of pilot program	They really interpret everything. All they want from us is for us to finish them with the history. They do send the results to us. So, in most cases, it would be just written is it susceptible or resistant. So, they are the ones who are going to decide to say is this resistance of clinical significance.
Lubombo	Doctor	TB specialist	Peri-urban	Yes	No	Knowledge of sequencing	Knowledge of pilot program	So, I think we, if I'm not mistaken, we are still to be trained or to be incorporated into the making sense of the results when they are out.
Lubombo	Doctor	TB specialist	Peri-urban	Yes	No	Attitude toward sequencing	Attitude that clinicians should rely on clinical judgement as opposed to sequencing results	So, for me, I tend to want to believe what is happening on the patient more than the results, bearing in mind that something wrong can happen at the lab, there can be exchange of samples, contamination and all. In most cases, I would want to believe the clinical picture of the patient and also repeat the test so that at the end of the day, I get a result that is the same.
Lubombo	Doctor	TB specialist	Peri-urban	Yes	No	Attitude toward sequencing	Perceive lack of knowledge, defer to expertise	But for me, it has to do with believing. What I'm seeing on the patient, are the clinical symptoms resolving? Is the patient gaining weight? Are the radiological features improving? And are all the test-like tests I did, if they were abnormalities, maybe they were lymphomas, abnormal lymphomas, are they resolving? For me, that one is more important than the other results.Other than just believing…
Lubombo	Doctor	TB specialist	Peri-urban	Yes	No	Knowledge of DRTB diagnosis	Communication with patients	I can maybe keep the patient on the same page, believe they are doing well and repeat and see what happens. It's a challenge because patients really do not understand to say, rifampicin does not work. This drug does not work. So, it's a challenge. In most cases, we tailor and make it to the needs of the patient. So, what we do is we have to understand the patient. Most likely, we have an educatio…
Lubombo	Doctor	TB specialist	Peri-urban	Yes	No	Perceptions of sequencing	Increased workload	Oof. Sequencing, I think for now, it has increased my workload to some extent, because I find myself changing regimens for patients later on during the treatment. So, to be honest with the current system, with the way we are using it, I think it's actually making our job, to some extent, the largest increase that we achieve, because we find ourselves changing regimens now and again, depending on …
Lubombo	Doctor	TB specialist	Peri-urban	Yes	No	Knowledge of stool sequencing	Information disseminated about using stool as a specimen	It's a discussion that we have had in workshops. It's a discussion that we have always been told. It's still being finalized and doing sensitization to the lab.
Lubombo	Doctor	TB specialist	Peri-urban	Yes	No	Knowledge of stool sequencing	Lack of experience with stool as a specimen	But to be honest, it's something that we are still to implement in my facility or in my region. I haven't seen.
Lubombo	Doctor	TB specialist	Peri-urban	Yes	No	Knowledge of stool sequencing	Information disseminated about using stool as a specimen	I think I saw a communication at some point in time.
Lubombo	Doctor	TB specialist	Peri-urban	Yes	No	Knowledge of stool sequencing	Operational considerations	What I'm not sure is, was the lab properly engaged for us to start.
Lubombo	Doctor	TB specialist	Peri-urban	Yes	No	Knowledge of stool sequencing	Lack of experience with stool as a specimen	That question might be answered better by the nurses, because they are the ones who are most involved in the collection of the specimens
Lubombo	Doctor	TB specialist	Peri-urban	Yes	No	Knowledge of stool sequencing	Lack of experience with stool as a specimen	So far, I'm still to interpret the results that were done using a stool sample. So, I haven't seen any result.
Lubombo	Doctor	TB specialist	Peri-urban	Yes	No	Knowledge of stool sequencing	Lack of experience with stool as a specimen	I wouldn't say yes, I wouldn't say no. I would just say I haven't come across a patient who had a stool collection.
Lubombo	Doctor	TB specialist	Peri-urban	Yes	No	Perceptions of stool sequencing	Potential Impact on TB diagnosis (pediatric, adult, DRTB, TB)	I think it's something that might be a game-changer in our setting, considering we have a lot of adult patients and their contact in most cases. So, I think if properly implemented, it can be a game-changer. We can see an increase in pediatric cases, because I know that they are there and we are just missing them because of maybe the testing modalities we are using or because we are not doing eno…
Lubombo	Doctor	TB specialist	Peri-urban	Yes	No	Perceptions of DRTB diagnosis	Perceived challenges facing DRTB diagnosis in children	Some we really assess, some we miss, and even for the others we assess. Their GeneXpert sputum is always negative, so we are really missing a lot of pediatric cases.
Lubombo	Doctor	TB specialist	Peri-urban	Yes	No	Perceptions of stool sequencing	Potential Impact on TB diagnosis (pediatric, adult, DRTB, TB)	We can see an increase in pediatric cases, because I know that they are there and we are just missing them because of maybe the testing modalities we are using or because we are not doing enough of the surveillance. So, it might actually work to our advantage if implemented properly.
Lubombo	Doctor	TB specialist	Peri-urban	Yes	No	Perceptions of sequencing	Perceived need for material and human resources	As always, in our current setting, the number one thing, we are almost always out of reagents for these tests. So, in most cases, yeah, it can be a challenge.
Lubombo	Doctor	TB specialist	Peri-urban	Yes	No	Perceptions of stool sequencing	Potential perception of stool by clients	Then the stigma associated with collecting a stool sample, and sending it to the lab, especially in the early phases now, when people are not used, it can be a challenge.
Lubombo	Doctor	TB specialist	Peri-urban	Yes	No	Perceptions of stool sequencing	Potential perception of stool by clients	Then maybe convincing the parent to say, we are taking a stool sample for testing for TB. They don't know about it, it's a new kit on the block. I can foresee a case where maybe we are going to get one or two parents declining, to say, no, we don't know about this, we know TB is diagnosed through a sputum. So, that can also be a barrier.
Lubombo	Doctor	TB specialist	Peri-urban	Yes	No	Attitude toward stool sequencing	Attitude that patients should be sensitized to stool as a specimen	Maybe it might be for us to properly sensitize our communities through the radios and stuff.
Lubombo	Doctor	TB specialist	Peri-urban	Yes	No	Perceptions of stool sequencing	Potential perception of stool by providers	Then there may be reluctance from the healthcare workers, because to be honest, very few people would be comfortable collecting stool every day. It's something that even me, I wouldn't want to. So, there are cases, there are stool samples that might not be collected, because maybe the healthcare worker on that day was not in the mood to enter stool. So, yeah, it's something that is very realistic…
Lubombo	Doctor	TB specialist	Peri-urban	Yes	No	Perceptions of stool sequencing	Operational considerations	And maybe the capacity of the lab, because at this stage, we are struggling doing GeneXpert on sputum. So, I'm looking to say, is the lab going to be able to handle these samples? I don't know, and I don't think so. So, yeah, I think there might be quite a few issues.
Lubombo	Doctor	TB specialist	Peri-urban	Yes	No	Attitude toward sequencing	Perceive lack of knowledge, defer to expertise	But it's not for me to say. I'm just someone from the facility. I'm not involved in making policy and decisions.
Lubombo	Doctor	TB specialist	Peri-urban	Yes	No	Perceptions of stool sequencing	Operational considerations	Although in most cases, most of the barriers are going to be discovered once you start operating, to say maybe later on you discover. There are things that maybe I'm overlooking now that I think they are of no importance, but you realize they are actually of importance once you start implementing. So, I think it's a question that can be answered in retrospect, more or less, more if you mandate th…
Lubombo	Doctor	TB specialist	Peri-urban	Yes	No	Attitude toward stool sequencing	Need for more information before using sequencing on stool	I think I would need guidance from the program [for how to interpret sputum vs stool sequencing results] to maybe to look at the SOPs, because I think it's something they would think of putting in the SOPs for stool collection. So, I think at this stage, I don't have an answer to your question. If I answer you, I'll be lying. It may be something that I might need to confirm with the standard oper…
Shiselweni	Doctor	DR-TB specialist	Peri-urban	No	No	Knowledge of DRTB diagnosis	Role	I am the drug-resistant TB doctor in Nhlangano Health Center.
Shiselweni	Doctor	DR-TB specialist	Peri-urban	No	No	Knowledge of DRTB diagnosis	Clinical responsibilities	So as the doctor, I basically sort of case management, which entails your history taking, physical examination, and coming up with diagnosis for the patient. So I don't only take care of patients with TB because they also come with other comorbidities. So we also manage those other comorbidities, your hypertension, your diabetes mellitus, and also HIV AIDS, and any other surgical condition that t…
Shiselweni	Doctor	DR-TB specialist	Peri-urban	No	No	Knowledge of DRTB diagnosis	Knowledge of DRTB program	We are currently based in a health center, which could provide only primary health care. So for other services, we usually refer the patients to a tertiary institution nearby.
Shiselweni	Doctor	DR-TB specialist	Peri-urban	No	No	Knowledge of DRTB diagnosis	Involvement in research	Currently, no, we are not. But you find that sometimes the program, the National TB Control Program would probably be conducting a certain study, and then they would ask us to, if maybe they were conducting a study pertaining TB patients and diabetes mellitus relation between the two diseases, then they would now conduct that study via the clinic. So as individuals, no.
Shiselweni	Doctor	DR-TB specialist	Peri-urban	No	No	Knowledge of DRTB diagnosis	Amount of experience	Okay, so for my own personal experience in the TB department, I have about 10 months taking care of the TB patients.
Shiselweni	Doctor	DR-TB specialist	Peri-urban	No	No	Knowledge of DRTB diagnosis	DR-TB Caseload	Okay, because our center is a national referral center, as much as there are other drug resistant TB sites, you find that we have more patients coming into our facility since it's a national referral.
Shiselweni	Doctor	DR-TB specialist	Peri-urban	No	No	Knowledge of DRTB diagnosis	Knowledge of DRTB program	our center is a national referral center
Shiselweni	Doctor	DR-TB specialist	Peri-urban	No	No	Knowledge of DRTB diagnosis	DR-TB Caseload	But for our coverage in the region, we have about five or so patients that we are managing as our patients. That is in Nhlangano Health Center,
Shiselweni	Doctor	DR-TB specialist	Peri-urban	No	No	Knowledge of DRTB diagnosis	Knowledge of DRTB program	but the whole region, there are other sites that are managing other patients.
Shiselweni	Doctor	DR-TB specialist	Peri-urban	No	No	Knowledge of DRTB diagnosis	Patient demographics	So out of the sort of five patients, our patients that we have in the clinic, we've got two males and the three females. Then age-wise, I could say it's from, the youngest is 24 and the eldest is I think 38 or so, 38 years, 39 years. So that's the age range. The vicinity, plus or minus 20 kilometers, I think, plus or minus 20 kilometers, if I'm not mistaken. And out of the five patients, all of t…
Shiselweni	Doctor	DR-TB specialist	Peri-urban	No	No	Knowledge of DRTB diagnosis	Knowledge of DRTB diagnostic algorithm	let me just take you through from maybe the gate as the patient comes into the facility, there is a screening officer. So they basically get screened for any TB signs. So they get screened for tuberculosis. And if they have a cough of any duration, then they will definitely be sent to the department. And then that's where we do our baseline tests. And that involves your radiological tests and you…
Shiselweni	Doctor	DR-TB specialist	Peri-urban	No	No	Perceptions of DRTB diagnosis	Delayed turnaround time	On my part, I think it's only the turn-over, turnaround times for some of the tests, of which we understand resources and everything.
Shiselweni	Doctor	DR-TB specialist	Peri-urban	No	No	Perceptions of DRTB diagnosis	Delayed turnaround time	When you are now dealing with the patient and the results and everything else, it's sort of frustrating on our part when we see that our treatment is not responding, but we need to have a result confirming that your treatment may not be responding. Waiting for that result without starting the treatment early is a bit frustrating for us. So I think it's just the turnaround times.
Shiselweni	Doctor	DR-TB specialist	Peri-urban	No	No	Knowledge of sequencing	Knowledge of clinical implementation	In the country, we are not sure as to how the criteria being used, because maybe the country's still working on developing guidelines.
Shiselweni	Doctor	DR-TB specialist	Peri-urban	No	No	Knowledge of sequencing	Clinical knowledge	What we know is that the most patients that are selected for genome sequencing are maybe the ones with an isoniazid-resistant strain.
Shiselweni	Doctor	DR-TB specialist	Peri-urban	No	No	Attitude toward sequencing	When to use sequencing	We know is that the most patients that are selected for genome sequencing are maybe the ones with an isoniazid-resistant strain. So we usually are on the lookout for such patients.
Shiselweni	Doctor	DR-TB specialist	Peri-urban	No	No	Knowledge of sequencing	Technical knowledge	How the test is conducted, my medical knowledge on that. I hope I'll explain it clearly. So the specimen is taken and from your extraction of DNA and RNA and checking if there are resistance patterns, I think using the drugs on that specimen. And I think from that result, then that's when the susceptible drugs are then selected. That is how I can try and explain it.
Shiselweni	Doctor	DR-TB specialist	Peri-urban	No	No	Knowledge of sequencing	Sequencing over time	As I mentioned earlier that I only have 10 months in the department. From my experience, it's quite new. Because even though the people that I found here in the department, it's quite new.
Shiselweni	Doctor	DR-TB specialist	Peri-urban	No	No	Perceptions of sequencing	Delayed turnaround time	And from my experience, it takes time.Because if I can give like a picture, so the patient may start from a drug-susceptible classification of MTB. Because the GeneXpert result would come back MTB detected with a rif-susceptibility. But as the patient is taking maybe a drug-susceptible TB treatment, the LPA after, what, 7, 14 days will come back. And it will now give you a resistance pattern of i…
Shiselweni	Doctor	DR-TB specialist	Peri-urban	No	No	Perceptions of sequencing	Multiple regimen changes lead to patient frustration and confusion	It's just frustrating on the patient side, because now they've been changing treatment about three times now.
Shiselweni	Doctor	DR-TB specialist	Peri-urban	No	No	Perceptions of sequencing	Suggested improvements	I think maybe the changes that would happen would just be sort of aligning the genome sequencing results with maybe LPA or some of the results. So by maybe two, three weeks, the patient has already changed to the correct regimen.
Shiselweni	Doctor	DR-TB specialist	Peri-urban	No	No	Attitude toward sequencing	Defer to expertise	we take whatever the, because there is a committee that discusses the lab results with the clinical picture of the patient. So we take whatever feedback we get from that committee, even though we might have, you know, those personal feelings that are, but the patient may be responding to the previous regimen. But we do practice what the committee suggests, because we do think the panel is well ex…
Shiselweni	Doctor	DR-TB specialist	Peri-urban	No	No	Perceptions of sequencing	Communication with CAC	when we get the genome sequencing results, we also have to fill the form immediately. So we try and do it quite soon so that we do get a feedback sooner and then we change the patient as early as possible.
Shiselweni	Doctor	DR-TB specialist	Peri-urban	No	No	Perceptions of sequencing	Communication with lab	So I think it's a smooth, basically it's a smooth communication because they send via email.
Shiselweni	Doctor	DR-TB specialist	Peri-urban	No	No	Perceptions of sequencing	Insufficient communication with Lab	We just have to be checking our emails every time in any case.
Shiselweni	Doctor	DR-TB specialist	Peri-urban	No	No	Perceptions of sequencing	Increased workload	Hahahaha. You just try and push because at the end of the day, if you don't fill that form in, you are delaying the patient's management plan. So you just try and push them because you want to help the patients at the end of the day.
Shiselweni	Doctor	DR-TB specialist	Peri-urban	No	No	Perceptions of sequencing	Communication with patients	On my part, I think also the nurse will have to chip in on that one. On my part, I usually explain on the initial test, on the Xpert results that, okay, the results have detected TB and it is rif-susceptible, but there are further tests that can be done that may bring out more resistance to some of the drugs that you might be taking. So it's sort of like a counseling on the initial test results t…
Shiselweni	Doctor	DR-TB specialist	Peri-urban	No	No	Perceptions of sequencing	Multiple regimen changes lead to patient frustration and confusion	But you find that sometimes, as I mentioned that this is the national referral center, you find that patients from maybe another region, they are sent to Nhlangano for admission and the patient is perplexed as to what is happening. I've been taking drugs and they told me I need to change, I'm coming to Nhlangano to change treatment. So we try and sort of involve the patients in a sense that we ex…
Shiselweni	Doctor	DR-TB specialist	Peri-urban	No	No	Attitude toward sequencing	Putting the patient first	At the end of the day, we just want to treat the TB that the patient is suffering from and we treat it that way.
Shiselweni	Doctor	DR-TB specialist	Peri-urban	No	No	Knowledge of DRTB diagnosis	Communication with patients	So it's more of a counselling session and continual counselling.
Shiselweni	Doctor	DR-TB specialist	Peri-urban	No	No	Knowledge of sequencing	Knowledge from training	Specialized, I think, I don't know if we can term it that, but we've received trainings on DRTB management and there has been a slot allocated for genome sequencing results and how they are done and how it come about and when to expect it sort of thing. But specialized training on maybe genome sequencing and how to interpret results and no, not really.
Shiselweni	Doctor	DR-TB specialist	Peri-urban	No	No	Knowledge of stool sequencing	Knowledge of stool as a specimen	What I know is for less, is it less than, it should be less than five. Because initially it was gastric lavage. And then now the stool exam has been introduced, yes. So it's zero to 14 years. So we start with the stool and then we do continue doing the sputum.
Shiselweni	Doctor	DR-TB specialist	Peri-urban	No	No	Perceptions of stool sequencing	Perception of stool as a specimen	It's not a problem. It's a challenge. I think it's more of systematic, who will do it, how it will be done, and all that.
Shiselweni	Doctor	DR-TB specialist	Peri-urban	No	No	Knowledge of stool sequencing	Experience with stool as a specimen	But we haven't really started in our facility. I am not sure about others. I think Baylor has started.
Shiselweni	Doctor	DR-TB specialist	Peri-urban	No	No	Knowledge of stool sequencing	Knowledge of stool sequencing	I mean, I think we're not sure.
Shiselweni	Doctor	DR-TB specialist	Peri-urban	No	No	Perceptions of sequencing	Perceived benefits of sequencing	I think for sputum, we started with sputum and it was just easy to just take the same specimen for genome sequencing.
Shiselweni	Doctor	DR-TB specialist	Peri-urban	No	No	Perceptions of stool sequencing	Perception of stool sequencing	for this one, I don't think there would be any barriers. If you are using it for GeneXpert, then you can definitely use it for any other test, I mean, if it's possible.
Shiselweni	Doctor	DR-TB specialist	Peri-urban	No	No	Perceptions of stool sequencing	Perception of stool as a specimen	I think with every specimen collection, there are challenges.
Shiselweni	Doctor	DR-TB specialist	Peri-urban	No	No	Perceptions of stool sequencing	Perception of stool as a specimen	I think with every specimen collection, there are challenges. More especially with kids. I'll just make a simple example of you want to test for a UTI in a three-year-old female or girl child. There are certain things that you end up doing just to get that specimen. So there are those challenges that maybe as a healthcare worker, you may have.
Shiselweni	Doctor	DR-TB specialist	Peri-urban	No	No	Perceptions of stool sequencing	Perception of stool as a specimen	I think the first one also is just education and trying to make the parent or the caregiver understand how the collection process should be.
Shiselweni	Doctor	DR-TB specialist	Peri-urban	No	No	Perceptions of stool sequencing	Perception of stool as a specimen	Because sometimes you may find that the child may not want to pass any stool at that on-spot site, but maybe they can pass it at home.
Shiselweni	Doctor	DR-TB specialist	Peri-urban	No	No	Perceptions of stool sequencing	Perception of stool as a specimen	So education on the caregiver side, which now you have to consider education levels and what type of language you'll be using and everything.
Shiselweni	Doctor	DR-TB specialist	Peri-urban	No	No	Perceptions of stool sequencing	Perception of stool as a specimen	And also, I don't know, I think every specimen collection has some challenges, but you find ways to work around those challenges.
Shiselweni	Doctor	DR-TB specialist	Peri-urban	No	No	Perceptions of sequencing	Perceived benefits of sequencing	I think it's a good innovation.
Shiselweni	Doctor	DR-TB specialist	Peri-urban	No	No	Perceptions of sequencing	Experience with Sequencing	It has opened my eyes as to we may just, we may be treating TB with just our drugs, but we can further get more information on which type of TB are we really treating.
Shiselweni	Doctor	DR-TB specialist	Peri-urban	No	No	Perceptions of sequencing	Suggested improvements	I hope the study will help in a sense that we just treat, I think, in my, I don't know, in my wishes is that one day we can just treat TB, either drug-sensitive or drug-resistant with just one drug. [hahahah] And I hope the study will assist in that.
Shiselweni	Nurse	TB specialist	Peri-urban	No	No	Knowledge of DRTB diagnosis	Role	I'm the TB nurse, outpatient department.
Shiselweni	Nurse	TB specialist	Peri-urban	No	No	Knowledge of DRTB diagnosis	Clinical responsibilities	As the TB nurse and the outpatient, what I do, I just do the first, usually I take care of the patients who are outpatient mostly. I'm not the one in the inpatients, so there are other who do the job in the inpatients. For me, it's just for the reviews, because I do for both the DSTB and drug-resistant TB. So what we do is just for the reviews and to take care of the minor and to manage those who…
Shiselweni	Nurse	TB specialist	Peri-urban	No	No	Knowledge of DRTB diagnosis	Amount of experience	For me, as a nurse, I think I have one and a half years working here at the TB department.
Shiselweni	Nurse	TB specialist	Peri-urban	No	No	Perceptions of DRTB diagnosis	Delayed turnaround time	I think it's just the turnaround time of everything. Especially on the DR-side, usually we find that maybe we can even have problems with our laboratory, the general laboratory, because some of the patients need to wait before initiating treatment due to maybe HP [3HP treatment for LTBI].
Shiselweni	Nurse	TB specialist	Peri-urban	No	No	Perceptions of DRTB diagnosis	Delayed turnaround time	usually they start initiating, but most of the time we have to wait to know the results. So turnaround time.
Shiselweni	Nurse	TB specialist	Peri-urban	No	No	Knowledge of DRTB diagnosis	Communication with patients	Okay, on our side, maybe during support groups, I think the counselling is done maybe every month because we have to tell and explain to the patient why are we taking the samples every month or doing the cultures and smears. At least they are on board on what will happen during the course. Are they being treated or the treatment is not doing any effects. So I think the counselling is done monthly…
